# Supplementary material for: Biocontrol Strains Differentially Shift the Genetic Structure of Indigenous Soil Populations of Aspergillus flavus
Source: Front Microbiol. 2019 Jul 31;10:1738. doi: 10.3389/fmicb.2019.01738 (PMC6685141; doi:10.3389/fmicb.2019.01738)
Supplement: Table S1 — Identity metadata of isolates of Aspergillus flavus used to study shifts in A. flavus soil populations following application of biocontrol strains. [file Table_1.XLSX]

## Sheet: sample_metadata
Strain	Lineage	Year	Sampling Period	State	Site	Mating type	MLH
12ALc2	IC	2012	Harvest	AL	FH	MAT1-1	H1
12ALc85	IC	2012	Harvest	AL	FH	MAT1-2	H101
12ALc84	IC	2012	Harvest	AL	FH	MAT1-1	H106
12ALc4	IC	2012	Harvest	AL	FH	MAT1-1	H108
12ALc7	IC	2012	Harvest	AL	FH	MAT1-1	H108
12ALc9	IC	2012	Harvest	AL	FH	MAT1-1	H108
12ALc8	IC	2012	Harvest	AL	FH	MAT1-1	H108
12ALc91	IC	2012	Harvest	AL	FH	MAT1-1	H108
12ALc93	IC	2012	Harvest	AL	FH	MAT1-1	H108
12ALc92	IC	2012	Harvest	AL	FH	MAT1-1	H108
12ALc65	IC	2012	Harvest	AL	FH	MAT1-2	H108
12ALc79	IC	2012	Harvest	AL	FH	MAT1-1	H109
12ALc33	IC	2012	Harvest	AL	FH	MAT1-2	H16
12ALc25	IB	2012	Harvest	AL	FH	MAT1-1	H29
12ALc52	IC	2012	Harvest	AL	FH	MAT1-1	H39
12ALc98	IC	2012	Harvest	AL	FH	MAT1-1	H39
12ALc34	IC	2012	Harvest	AL	FH	MAT1-2	H42
12ALc47	IC	2012	Harvest	AL	FH	MAT1-2	H43
12ALc5	IB	2012	Harvest	AL	FH	MAT1-1	H62
12ALc13	IB	2012	Harvest	AL	FH	MAT1-1	H62
12ALc86	IB	2012	Harvest	AL	FH	MAT1-2	H69
12ALc58	IB	2012	Harvest	AL	FH	MAT1-2	H70
12ALc24	IB	2012	Harvest	AL	FH	MAT1-1	H70
12ALc67	IB	2012	Harvest	AL	FH	MAT1-1	H82
12ALc11	IB	2012	Harvest	AL	FH	MAT1-1	H85
12ALc12	IB	2012	Harvest	AL	FH	MAT1-2	H85
12ALc51	IB	2012	Harvest	AL	FH	MAT1-2	H96
12ALc50	IB	2012	Harvest	AL	FH	MAT1-2	H96
12ALc53	IB	2012	Harvest	AL	FH	MAT1-2	H96
12ALc59	IB	2012	Harvest	AL	FH	MAT1-2	H96
12ALc1	IB	2012	Harvest	AL	FH	MAT1-1	H96
12ALc32	IB	2012	Harvest	AL	FH	MAT1-2	H96
12ALc31	IB	2012	Harvest	AL	FH	MAT1-2	H96
12ALc30	IB	2012	Harvest	AL	FH	MAT1-2	H96
12ALc37	IB	2012	Harvest	AL	FH	MAT1-2	H96
12ALc35	IB	2012	Harvest	AL	FH	MAT1-2	H96
12ALc106	IB	2012	Harvest	AL	FH	MAT1-2	H96
12ALc104	IB	2012	Harvest	AL	FH	MAT1-2	H96
12ALc105	IB	2012	Harvest	AL	FH	MAT1-2	H96
12ALc100	IB	2012	Harvest	AL	FH	MAT1-2	H96
12ALc48	IB	2012	Harvest	AL	FH	MAT1-2	H96
12ALc43	IB	2012	Harvest	AL	FH	MAT1-2	H96
12ALc49	IB	2012	Harvest	AL	FH	MAT1-2	H96
12ALc46	IB	2012	Harvest	AL	FH	MAT1-2	H96
12ALc28	IB	2012	Harvest	AL	FH	MAT1-2	H96
12ALc29	IB	2012	Harvest	AL	FH	MAT1-2	H96
12ALc20	IB	2012	Harvest	AL	FH	MAT1-2	H96
12ALc21	IB	2012	Harvest	AL	FH	MAT1-2	H96
12ALc22	IB	2012	Harvest	AL	FH	MAT1-2	H96
12ALc23	IB	2012	Harvest	AL	FH	MAT1-2	H96
12ALc26	IB	2012	Harvest	AL	FH	MAT1-2	H96
12ALc14	IB	2012	Harvest	AL	FH	MAT1-2	H96
12ALc10	IB	2012	Harvest	AL	FH	MAT1-2	H96
12ALc18	IB	2012	Harvest	AL	FH	MAT1-2	H96
12ALc99	IB	2012	Harvest	AL	FH	MAT1-2	H96
12ALc95	IB	2012	Harvest	AL	FH	MAT1-2	H96
12ALc94	IB	2012	Harvest	AL	FH	MAT1-2	H96
12ALc97	IB	2012	Harvest	AL	FH	MAT1-1	H96
12ALc96	IB	2012	Harvest	AL	FH	MAT1-2	H96
12ALc90	IB	2012	Harvest	AL	FH	MAT1-2	H96
12ALc77	IB	2012	Harvest	AL	FH	MAT1-2	H96
12ALc75	IB	2012	Harvest	AL	FH	MAT1-2	H96
12ALc74	IB	2012	Harvest	AL	FH	MAT1-2	H96
12ALc73	IB	2012	Harvest	AL	FH	MAT1-2	H96
12ALc72	IB	2012	Harvest	AL	FH	MAT1-2	H96
12ALc78	IB	2012	Harvest	AL	FH	MAT1-2	H96
12ALc76	IB	2012	Harvest	AL	FH	MAT1-2	H96
12ALc71	IB	2012	Harvest	AL	FH	MAT1-2	H96
12ALc70	IB	2012	Harvest	AL	FH	MAT1-2	H96
12ALc15	IB	2012	Harvest	AL	FH	MAT1-2	H96
12ALc17	IB	2012	Harvest	AL	FH	MAT1-2	H96
12ALc16	IB	2012	Harvest	AL	FH	MAT1-2	H96
12ALc89	IB	2012	Harvest	AL	FH	MAT1-2	H96
12ALc82	IB	2012	Harvest	AL	FH	MAT1-2	H96
12ALc83	IB	2012	Harvest	AL	FH	MAT1-2	H96
12ALc80	IB	2012	Harvest	AL	FH	MAT1-2	H96
12ALc81	IB	2012	Harvest	AL	FH	MAT1-2	H96
12ALc64	IB	2012	Harvest	AL	FH	MAT1-2	H96
12ALc60	IB	2012	Harvest	AL	FH	MAT1-2	H96
12ALc62	IB	2012	Harvest	AL	FH	MAT1-2	H96
12ALc68	IB	2012	Harvest	AL	FH	MAT1-2	H96
12ALc69	IB	2012	Harvest	AL	FH	MAT1-2	H96
12ALb150	IC	2012	Post-application	AL	FH	MAT1-1	H1
12ALb132	IC	2012	Post-application	AL	FH	MAT1-2	H106
12ALb24	IC	2012	Post-application	AL	FH	MAT1-2	H106
12ALb42	IC	2012	Post-application	AL	FH	MAT1-2	H106
12ALb52	IC	2012	Post-application	AL	FH	MAT1-2	H106
12ALb143	IC	2012	Post-application	AL	FH	MAT1-1	H109
12ALb145	IC	2012	Post-application	AL	FH	MAT1-1	H109
12ALb87	IC	2012	Post-application	AL	FH	MAT1-1	H109
12ALb88	IC	2012	Post-application	AL	FH	MAT1-1	H109
12ALb131	IC	2012	Post-application	AL	FH	MAT1-1	H109
12ALb44	IC	2012	Post-application	AL	FH	MAT1-2	H109
12ALb40	IC	2012	Post-application	AL	FH	MAT1-1	H109
12ALb119	IC	2012	Post-application	AL	FH	MAT1-1	H109
12ALb2	IC	2012	Post-application	AL	FH	MAT1-1	H109
12ALb78	IC	2012	Post-application	AL	FH	MAT1-1	H109
12ALb79	IC	2012	Post-application	AL	FH	MAT1-1	H109
12ALb75	IC	2012	Post-application	AL	FH	MAT1-1	H109
12ALb147	IC	2012	Post-application	AL	FH	MAT1-1	H12
12ALb146	IC	2012	Post-application	AL	FH	MAT1-1	H12
12ALb86	IC	2012	Post-application	AL	FH	MAT1-1	H12
12ALb85	IC	2012	Post-application	AL	FH	MAT1-1	H12
12ALb139	IC	2012	Post-application	AL	FH	MAT1-1	H13
12ALb30	IC	2012	Post-application	AL	FH	MAT1-1	H13
12ALb31	IC	2012	Post-application	AL	FH	MAT1-1	H13
12ALb118	IC	2012	Post-application	AL	FH	MAT1-1	H13
12ALb48	IB	2012	Post-application	AL	FH	MAT1-1	H29
12ALb89	IB	2012	Post-application	AL	FH	MAT1-1	H34
12ALb11	IB	2012	Post-application	AL	FH	MAT1-2	H36
12ALb12	IB	2012	Post-application	AL	FH	MAT1-2	H36
12ALb14	IB	2012	Post-application	AL	FH	MAT1-2	H36
12ALb104	IB	2012	Post-application	AL	FH	MAT1-2	H36
12ALb106	IB	2012	Post-application	AL	FH	MAT1-2	H36
12ALb47	IC	2012	Post-application	AL	FH	MAT1-1	H4
12ALb1	IC	2012	Post-application	AL	FH	MAT1-1	H4
12ALb16	IB	2012	Post-application	AL	FH	MAT1-2	H47
12ALb116	IC	2012	Post-application	AL	FH	MAT1-1	H5
12ALb136	IB	2012	Post-application	AL	FH	MAT1-1	H59
12ALb84	IB	2012	Post-application	AL	FH	MAT1-1	H70
12ALb74	IB	2012	Post-application	AL	FH	MAT1-1	H70
12ALb127	IB	2012	Post-application	AL	FH	MAT1-2	H79
12ALb81	IC	2012	Post-application	AL	FH	MAT1-2	H8
12ALb18	IB	2012	Post-application	AL	FH	MAT1-1	H82
12ALb63	IB	2012	Post-application	AL	FH	MAT1-1	H82
12ALb151	IB	2012	Post-application	AL	FH	MAT1-2	H82
12ALb43	IB	2012	Post-application	AL	FH	MAT1-2	H85
12ALb55	IB	2012	Post-application	AL	FH	MAT1-2	H85
12ALb58	IB	2012	Post-application	AL	FH	MAT1-2	H85
12ALb70	IB	2012	Post-application	AL	FH	MAT1-2	H85
12ALb141	IB	2012	Post-application	AL	FH	MAT1-2	H88
12ALb120	IC	2012	Post-application	AL	FH	MAT1-1	H9
12ALb148	IB	2012	Post-application	AL	FH	MAT1-2	H92
12ALb15	IB	2012	Post-application	AL	FH	MAT1-1	H94
12ALb152	IB	2012	Post-application	AL	FH	MAT1-2	H94
12ALb17	IB	2012	Post-application	AL	FH	MAT1-2	H96
12ALb80	IB	2012	Post-application	AL	FH	MAT1-2	H96
12ALb130	IB	2012	Post-application	AL	FH	MAT1-2	H96
12ALb8	IB	2012	Post-application	AL	FH	MAT1-2	H96
12ALb93	IB	2012	Post-application	AL	FH	MAT1-2	H96
12ALb96	IB	2012	Post-application	AL	FH	MAT1-2	H96
12ALb97	IB	2012	Post-application	AL	FH	MAT1-2	H96
12ALb98	IB	2012	Post-application	AL	FH	MAT1-2	H96
12ALb99	IB	2012	Post-application	AL	FH	MAT1-2	H96
12ALb22	IB	2012	Post-application	AL	FH	MAT1-2	H96
12ALb129	IB	2012	Post-application	AL	FH	MAT1-2	H96
12ALb32	IB	2012	Post-application	AL	FH	MAT1-2	H96
12ALb33	IB	2012	Post-application	AL	FH	MAT1-2	H96
12ALb37	IB	2012	Post-application	AL	FH	MAT1-2	H96
12ALb46	IB	2012	Post-application	AL	FH	MAT1-2	H96
12ALb49	IB	2012	Post-application	AL	FH	MAT1-2	H96
12ALb56	IB	2012	Post-application	AL	FH	MAT1-2	H96
12ALb57	IB	2012	Post-application	AL	FH	MAT1-2	H96
12ALb50	IB	2012	Post-application	AL	FH	MAT1-1	H96
12ALb51	IB	2012	Post-application	AL	FH	MAT1-2	H96
12ALb53	IB	2012	Post-application	AL	FH	MAT1-2	H96
12ALb9	IB	2012	Post-application	AL	FH	MAT1-2	H96
12ALb101	IB	2012	Post-application	AL	FH	MAT1-2	H96
12ALb100	IB	2012	Post-application	AL	FH	MAT1-2	H96
12ALb103	IB	2012	Post-application	AL	FH	MAT1-2	H96
12ALb102	IB	2012	Post-application	AL	FH	MAT1-2	H96
12ALb109	IB	2012	Post-application	AL	FH	MAT1-2	H96
12ALb108	IB	2012	Post-application	AL	FH	MAT1-2	H96
12ALb61	IB	2012	Post-application	AL	FH	MAT1-2	H96
12ALb10	IB	2012	Post-application	AL	FH	MAT1-2	H96
12ALb6	IB	2012	Post-application	AL	FH	MAT1-2	H96
12ALb7	IB	2012	Post-application	AL	FH	MAT1-2	H96
12ALa43	IC	2012	Pre-application	AL	FH	MAT1-2	H100
12ALa37	IC	2012	Pre-application	AL	FH	MAT1-2	H101
12ALa22	IC	2012	Pre-application	AL	FH	MAT1-2	H106
12ALa42	IC	2012	Pre-application	AL	FH	MAT1-1	H106
12ALa31	IC	2012	Pre-application	AL	FH	MAT1-2	H108
12ALa28	IC	2012	Pre-application	AL	FH	MAT1-2	H108
12ALa38	IC	2012	Pre-application	AL	FH	MAT1-2	H109
12ALa33	IC	2012	Pre-application	AL	FH	MAT1-1	H110
12ALa20	IB	2012	Pre-application	AL	FH	MAT1-1	H27
12ALa12	IC	2012	Pre-application	AL	FH	MAT1-2	H43
12ALa1	IB	2012	Pre-application	AL	FH	MAT1-2	H55
12ALa35	IB	2012	Pre-application	AL	FH	MAT1-1	H55
12ALa16	IB	2012	Pre-application	AL	FH	MAT1-1	H62
12ALa15	IB	2012	Pre-application	AL	FH	MAT1-1	H62
12ALa41	IB	2012	Pre-application	AL	FH	MAT1-1	H63
12ALa30	IB	2012	Pre-application	AL	FH	MAT1-1	H68
12ALa24	IB	2012	Pre-application	AL	FH	MAT1-1	H79
12ALa23	IB	2012	Pre-application	AL	FH	MAT1-2	H89
12ALa21	IB	2012	Pre-application	AL	FH	MAT1-2	H89
12ALa2	IB	2012	Pre-application	AL	FH	MAT1-2	H94
12ALa13	IB	2012	Pre-application	AL	FH	MAT1-2	H96
12ALa17	IB	2012	Pre-application	AL	FH	MAT1-2	H96
12ALa14	IB	2012	Pre-application	AL	FH	MAT1-2	H96
12ALa19	IB	2012	Pre-application	AL	FH	MAT1-2	H96
12ALa18	IB	2012	Pre-application	AL	FH	MAT1-2	H96
12ALa36	IB	2012	Pre-application	AL	FH	MAT1-2	H96
12ALa32	IB	2012	Pre-application	AL	FH	MAT1-2	H96
12ALa29	IB	2012	Pre-application	AL	FH	MAT1-2	H96
12ALa26	IB	2012	Pre-application	AL	FH	MAT1-2	H96
12ALa27	IB	2012	Pre-application	AL	FH	MAT1-2	H96
12ALa25	IB	2012	Pre-application	AL	FH	MAT1-2	H96
12ALa44	IB	2012	Pre-application	AL	FH	MAT1-2	H96
12ALa45	IB	2012	Pre-application	AL	FH	MAT1-2	H96
13ALc9	IC	2013	Harvest	AL	PV	MAT1-2	H1
13ALc6	IC	2013	Harvest	AL	PV	MAT1-1	H1
13ALc7	IC	2013	Harvest	AL	PV	MAT1-2	H1
13ALc55	IC	2013	Harvest	AL	PV	MAT1-2	H102
13ALc33	IC	2013	Harvest	AL	PV	MAT1-2	H102
13ALc81	IC	2013	Harvest	AL	PV	MAT1-2	H102
13ALc15	IC	2013	Harvest	AL	PV	MAT1-2	H106
13ALc47	IC	2013	Harvest	AL	PV	MAT1-1	H108
13ALc50	IC	2013	Harvest	AL	PV	MAT1-2	H108
13ALc34	IC	2013	Harvest	AL	PV	MAT1-2	H108
13ALc82	IC	2013	Harvest	AL	PV	MAT1-1	H108
13ALc93	IC	2013	Harvest	AL	PV	MAT1-2	H108
13ALc91	IC	2013	Harvest	AL	PV	MAT1-2	H108
13ALc19	IC	2013	Harvest	AL	PV	MAT1-1	H108
13ALc42	IC	2013	Harvest	AL	PV	MAT1-1	H109
13ALc54	IC	2013	Harvest	AL	PV	MAT1-1	H109
13ALc49	IC	2013	Harvest	AL	PV	MAT1-2	H109
13ALc4	IC	2013	Harvest	AL	PV	MAT1-2	H110
13ALc32	IC	2013	Harvest	AL	PV	MAT1-2	H12
13ALc8	IC	2013	Harvest	AL	PV	MAT1-1	H16
13ALc56	IC	2013	Harvest	AL	PV	MAT1-2	H17
13ALc76	IC	2013	Harvest	AL	PV	MAT1-1	H2
13ALc70	IB	2013	Harvest	AL	PV	MAT1-2	H20
13ALc36	IB	2013	Harvest	AL	PV	MAT1-2	H24
13ALc87	IB	2013	Harvest	AL	PV	MAT1-2	H24
13ALc75	IB	2013	Harvest	AL	PV	MAT1-2	H24
13ALc43	IB	2013	Harvest	AL	PV	MAT1-2	H25
13ALc44	IB	2013	Harvest	AL	PV	MAT1-2	H36
13ALc57	IB	2013	Harvest	AL	PV	MAT1-2	H36
13ALc51	IB	2013	Harvest	AL	PV	MAT1-2	H36
13ALc38	IB	2013	Harvest	AL	PV	MAT1-2	H36
13ALc35	IB	2013	Harvest	AL	PV	MAT1-2	H36
13ALc31	IB	2013	Harvest	AL	PV	MAT1-2	H36
13ALc85	IB	2013	Harvest	AL	PV	MAT1-2	H36
13ALc88	IB	2013	Harvest	AL	PV	MAT1-2	H36
13ALc95	IB	2013	Harvest	AL	PV	MAT1-2	H36
13ALc78	IB	2013	Harvest	AL	PV	MAT1-2	H36
13ALc62	IB	2013	Harvest	AL	PV	MAT1-2	H36
13ALc61	IB	2013	Harvest	AL	PV	MAT1-2	H36
13ALc59	IB	2013	Harvest	AL	PV	MAT1-1	H37
13ALc29	IC	2013	Harvest	AL	PV	MAT1-2	H38
13ALc69	IB	2013	Harvest	AL	PV	MAT1-1	H49
13ALc65	IB	2013	Harvest	AL	PV	MAT1-2	H50
13ALc27	IC	2013	Harvest	AL	PV	MAT1-2	H53
13ALc30	IC	2013	Harvest	AL	PV	MAT1-2	H53
13ALc72	IC	2013	Harvest	AL	PV	MAT1-1	H53
13ALc41	IB	2013	Harvest	AL	PV	MAT1-2	H55
13ALc39	IB	2013	Harvest	AL	PV	MAT1-2	H55
13ALc66	IB	2013	Harvest	AL	PV	MAT1-2	H55
13ALc46	IB	2013	Harvest	AL	PV	MAT1-2	H62
13ALc40	IB	2013	Harvest	AL	PV	MAT1-1	H62
13ALc58	IB	2013	Harvest	AL	PV	MAT1-1	H62
13ALc92	IB	2013	Harvest	AL	PV	MAT1-2	H62
13ALc73	IB	2013	Harvest	AL	PV	MAT1-2	H62
13ALc74	IB	2013	Harvest	AL	PV	MAT1-2	H62
13ALc5	IB	2013	Harvest	AL	PV	MAT1-1	H65
13ALc90	IB	2013	Harvest	AL	PV	MAT1-2	H68
13ALc2	IB	2013	Harvest	AL	PV	MAT1-2	H70
13ALc67	IB	2013	Harvest	AL	PV	MAT1-1	H70
13ALc1	IB	2013	Harvest	AL	PV	MAT1-2	H70
13ALc14	IB	2013	Harvest	AL	PV	MAT1-2	H72
13ALc79	IB	2013	Harvest	AL	PV	MAT1-2	H73
13ALc48	IB	2013	Harvest	AL	PV	MAT1-1	H74
13ALc37	IB	2013	Harvest	AL	PV	MAT1-1	H75
13ALc83	IB	2013	Harvest	AL	PV	MAT1-1	H79
13ALc45	IB	2013	Harvest	AL	PV	MAT1-2	H82
13ALc16	IB	2013	Harvest	AL	PV	MAT1-2	H84
13ALc10	IB	2013	Harvest	AL	PV	MAT1-2	H84
13ALc11	IB	2013	Harvest	AL	PV	MAT1-2	H84
13ALc18	IB	2013	Harvest	AL	PV	MAT1-2	H84
13ALc60	IB	2013	Harvest	AL	PV	MAT1-2	H84
13ALc17	IB	2013	Harvest	AL	PV	MAT1-2	H84
13ALc13	IB	2013	Harvest	AL	PV	MAT1-1	H85
13ALc25	IB	2013	Harvest	AL	PV	MAT1-2	H89
13ALc63	IB	2013	Harvest	AL	PV	MAT1-2	H89
13ALc28	IC	2013	Harvest	AL	PV	MAT1-2	H9
13ALc64	IC	2013	Harvest	AL	PV	MAT1-2	H9
13ALc71	IC	2013	Harvest	AL	PV	MAT1-2	H93
13ALc80	IB	2013	Harvest	AL	PV	MAT1-1	H94
13ALc84	IB	2013	Harvest	AL	PV	MAT1-2	H94
13ALc3	IB	2013	Harvest	AL	PV	MAT1-1	H94
13ALb87	IC	2013	Post-application	AL	PV	MAT1-2	H10
13ALb46	IC	2013	Post-application	AL	PV	MAT1-1	H101
13ALb3	IC	2013	Post-application	AL	PV	MAT1-2	H108
13ALb61	IC	2013	Post-application	AL	PV	MAT1-2	H109
13ALb38	IC	2013	Post-application	AL	PV	MAT1-1	H109
13ALb34	IC	2013	Post-application	AL	PV	MAT1-1	H109
13ALb42	IC	2013	Post-application	AL	PV	MAT1-2	H11
13ALb15	IC	2013	Post-application	AL	PV	MAT1-2	H13
13ALb96	IC	2013	Post-application	AL	PV	MAT1-2	H14
13ALb65	IC	2013	Post-application	AL	PV	MAT1-2	H16
13ALb93	IC	2013	Post-application	AL	PV	MAT1-2	H17
13ALb76	IC	2013	Post-application	AL	PV	MAT1-1	H17
13ALb89	IC	2013	Post-application	AL	PV	MAT1-2	H2
13ALb85	IC	2013	Post-application	AL	PV	MAT1-1	H2
13ALb22	IC	2013	Post-application	AL	PV	MAT1-2	H2
13ALb35	IB	2013	Post-application	AL	PV	MAT1-2	H23
13ALb90	IB	2013	Post-application	AL	PV	MAT1-2	H24
13ALb94	IB	2013	Post-application	AL	PV	MAT1-2	H24
13ALb37	IB	2013	Post-application	AL	PV	MAT1-2	H24
13ALb26	IB	2013	Post-application	AL	PV	MAT1-2	H24
13ALb25	IB	2013	Post-application	AL	PV	MAT1-2	H24
13ALb29	IB	2013	Post-application	AL	PV	MAT1-2	H24
13ALb31	IB	2013	Post-application	AL	PV	MAT1-2	H27
13ALb8	IB	2013	Post-application	AL	PV	MAT1-1	H27
13ALb7	IB	2013	Post-application	AL	PV	MAT1-1	H28
13ALb44	IB	2013	Post-application	AL	PV	MAT1-1	H33
13ALb67	IB	2013	Post-application	AL	PV	MAT1-2	H36
13ALb60	IB	2013	Post-application	AL	PV	MAT1-2	H36
13ALb68	IB	2013	Post-application	AL	PV	MAT1-2	H36
13ALb100	IB	2013	Post-application	AL	PV	MAT1-2	H36
13ALb10	IB	2013	Post-application	AL	PV	MAT1-2	H36
13ALb80	IB	2013	Post-application	AL	PV	MAT1-2	H36
13ALb82	IB	2013	Post-application	AL	PV	MAT1-2	H36
13ALb84	IB	2013	Post-application	AL	PV	MAT1-2	H36
13ALb86	IB	2013	Post-application	AL	PV	MAT1-2	H36
13ALb36	IB	2013	Post-application	AL	PV	MAT1-2	H36
13ALb9	IB	2013	Post-application	AL	PV	MAT1-2	H36
13ALb23	IB	2013	Post-application	AL	PV	MAT1-2	H36
13ALb27	IB	2013	Post-application	AL	PV	MAT1-2	H36
13ALb57	IB	2013	Post-application	AL	PV	MAT1-2	H36
13ALb53	IB	2013	Post-application	AL	PV	MAT1-2	H36
13ALb52	IB	2013	Post-application	AL	PV	MAT1-2	H36
13ALb51	IB	2013	Post-application	AL	PV	MAT1-2	H36
13ALb48	IB	2013	Post-application	AL	PV	MAT1-2	H36
13ALb49	IB	2013	Post-application	AL	PV	MAT1-2	H36
13ALb78	IB	2013	Post-application	AL	PV	MAT1-2	H36
13ALb71	IB	2013	Post-application	AL	PV	MAT1-2	H36
13ALb72	IB	2013	Post-application	AL	PV	MAT1-2	H36
13ALb83	IC	2013	Post-application	AL	PV	MAT1-2	H38
13ALb18	IB	2013	Post-application	AL	PV	MAT1-2	H41
13ALb20	IB	2013	Post-application	AL	PV	MAT1-2	H50
13ALb33	IB	2013	Post-application	AL	PV	MAT1-1	H52
13ALb73	IB	2013	Post-application	AL	PV	MAT1-2	H55
13ALb14	IB	2013	Post-application	AL	PV	MAT1-2	H56
13ALb21	IC	2013	Post-application	AL	PV	MAT1-1	H58
13ALb11	IB	2013	Post-application	AL	PV	MAT1-2	H62
13ALb63	IB	2013	Post-application	AL	PV	MAT1-1	H63
13ALb5	IB	2013	Post-application	AL	PV	MAT1-2	H68
13ALb45	IB	2013	Post-application	AL	PV	MAT1-2	H68
13ALb70	IB	2013	Post-application	AL	PV	MAT1-2	H68
13ALb95	IC	2013	Post-application	AL	PV	MAT1-1	H71
13ALb19	IB	2013	Post-application	AL	PV	MAT1-1	H71
13ALb6	IB	2013	Post-application	AL	PV	MAT1-1	H71
13ALb59	IC	2013	Post-application	AL	PV	MAT1-1	H71
13ALb47	IB	2013	Post-application	AL	PV	MAT1-1	H71
13ALb55	IB	2013	Post-application	AL	PV	MAT1-1	H75
13ALb97	IB	2013	Post-application	AL	PV	MAT1-2	H79
13ALb17	IB	2013	Post-application	AL	PV	MAT1-1	H79
13ALb88	IB	2013	Post-application	AL	PV	MAT1-1	H79
13ALb50	IB	2013	Post-application	AL	PV	MAT1-1	H79
13ALb92	IC	2013	Post-application	AL	PV	MAT1-2	H8
13ALb30	IC	2013	Post-application	AL	PV	MAT1-2	H8
13ALb58	IC	2013	Post-application	AL	PV	MAT1-2	H8
13ALb66	IB	2013	Post-application	AL	PV	MAT1-1	H84
13ALb12	IB	2013	Post-application	AL	PV	MAT1-2	H84
13ALb16	IB	2013	Post-application	AL	PV	MAT1-2	H84
13ALb40	IB	2013	Post-application	AL	PV	MAT1-1	H84
13ALb99	IB	2013	Post-application	AL	PV	MAT1-2	H89
13ALb39	IC	2013	Post-application	AL	PV	MAT1-1	H9
13ALb32	IC	2013	Post-application	AL	PV	MAT1-2	H9
13ALb62	IB	2013	Post-application	AL	PV	MAT1-2	H96
13ALb98	IB	2013	Post-application	AL	PV	MAT1-2	H96
13ALb56	IB	2013	Post-application	AL	PV	MAT1-2	H96
13ALa73	IC	2013	Pre-application	AL	PV	MAT1-2	H10
13ALa70	IC	2013	Pre-application	AL	PV	MAT1-1	H10
13ALa95	IC	2013	Pre-application	AL	PV	MAT1-2	H103
13ALa11	IC	2013	Pre-application	AL	PV	MAT1-2	H104
13ALa18	IC	2013	Pre-application	AL	PV	MAT1-2	H105
13ALa12	IC	2013	Pre-application	AL	PV	MAT1-2	H105
13ALa90	IC	2013	Pre-application	AL	PV	MAT1-2	H12
13ALa77	IC	2013	Pre-application	AL	PV	MAT1-2	H12
13ALa29	IC	2013	Pre-application	AL	PV	MAT1-2	H13
13ALa34	IC	2013	Pre-application	AL	PV	MAT1-1	H17
13ALa24	IB	2013	Pre-application	AL	PV	MAT1-2	H18
13ALa23	IB	2013	Pre-application	AL	PV	MAT1-2	H19
13ALa58	IB	2013	Pre-application	AL	PV	MAT1-2	H21
13ALa3	IB	2013	Pre-application	AL	PV	MAT1-2	H24
13ALa39	IB	2013	Pre-application	AL	PV	MAT1-2	H24
13ALa47	IB	2013	Pre-application	AL	PV	MAT1-2	H24
13ALa42	IB	2013	Pre-application	AL	PV	MAT1-2	H24
13ALa53	IB	2013	Pre-application	AL	PV	MAT1-2	H24
13ALa100	IB	2013	Pre-application	AL	PV	MAT1-2	H24
13ALa19	IB	2013	Pre-application	AL	PV	MAT1-2	H24
13ALa50	IB	2013	Pre-application	AL	PV	MAT1-2	H27
13ALa101	IB	2013	Pre-application	AL	PV	MAT1-2	H27
13ALa93	IB	2013	Pre-application	AL	PV	MAT1-1	H28
13ALa83	IB	2013	Pre-application	AL	PV	MAT1-1	H28
13ALa96	IB	2013	Pre-application	AL	PV	MAT1-2	H30
13ALa14	IB	2013	Pre-application	AL	PV	MAT1-2	H31
13ALa94	IB	2013	Pre-application	AL	PV	MAT1-2	H36
13ALa2	IB	2013	Pre-application	AL	PV	MAT1-2	H36
13ALa1	IB	2013	Pre-application	AL	PV	MAT1-2	H36
13ALa7	IB	2013	Pre-application	AL	PV	MAT1-2	H36
13ALa4	IB	2013	Pre-application	AL	PV	MAT1-1	H36
13ALa30	IB	2013	Pre-application	AL	PV	MAT1-2	H36
13ALa31	IB	2013	Pre-application	AL	PV	MAT1-2	H36
13ALa46	IB	2013	Pre-application	AL	PV	MAT1-1	H36
13ALa45	IB	2013	Pre-application	AL	PV	MAT1-2	H36
13ALa56	IB	2013	Pre-application	AL	PV	MAT1-2	H36
13ALa57	IB	2013	Pre-application	AL	PV	MAT1-1	H36
13ALa61	IB	2013	Pre-application	AL	PV	MAT1-1	H36
13ALa78	IB	2013	Pre-application	AL	PV	MAT1-2	H36
13ALa74	IB	2013	Pre-application	AL	PV	MAT1-2	H36
13ALa38	IC	2013	Pre-application	AL	PV	MAT1-2	H40
13ALa99	IB	2013	Pre-application	AL	PV	MAT1-1	H45
13ALa98	IB	2013	Pre-application	AL	PV	MAT1-1	H46
13ALa37	IB	2013	Pre-application	AL	PV	MAT1-2	H46
13ALa43	IB	2013	Pre-application	AL	PV	MAT1-2	H46
13ALa75	IB	2013	Pre-application	AL	PV	MAT1-1	H46
13ALa13	IB	2013	Pre-application	AL	PV	MAT1-1	H46
13ALa97	IB	2013	Pre-application	AL	PV	MAT1-2	H48
13ALa62	IB	2013	Pre-application	AL	PV	MAT1-2	H48
13ALa48	IB	2013	Pre-application	AL	PV	MAT1-2	H54
13ALa21	IB	2013	Pre-application	AL	PV	MAT1-2	H58
13ALa22	IB	2013	Pre-application	AL	PV	MAT1-1	H59
13ALa54	IB	2013	Pre-application	AL	PV	MAT1-1	H66
13ALa40	IB	2013	Pre-application	AL	PV	MAT1-2	H67
13ALa6	IB	2013	Pre-application	AL	PV	MAT1-2	H68
13ALa9	IB	2013	Pre-application	AL	PV	MAT1-2	H68
13ALa32	IB	2013	Pre-application	AL	PV	MAT1-2	H68
13ALa63	IB	2013	Pre-application	AL	PV	MAT1-2	H68
13ALa64	IB	2013	Pre-application	AL	PV	MAT1-2	H68
13ALa27	IC	2013	Pre-application	AL	PV	MAT1-1	H7
13ALa65	IC	2013	Pre-application	AL	PV	MAT1-2	H7
13ALa82	IB	2013	Pre-application	AL	PV	MAT1-2	H71
13ALa86	IC	2013	Pre-application	AL	PV	MAT1-2	H71
13ALa81	IB	2013	Pre-application	AL	PV	MAT1-2	H72
13ALa26	IB	2013	Pre-application	AL	PV	MAT1-2	H79
13ALa17	IB	2013	Pre-application	AL	PV	MAT1-1	H79
13ALa68	IC	2013	Pre-application	AL	PV	MAT1-1	H8
13ALa92	IB	2013	Pre-application	AL	PV	MAT1-2	H85
13ALa52	IB	2013	Pre-application	AL	PV	MAT1-2	H85
13ALa60	IB	2013	Pre-application	AL	PV	MAT1-2	H85
13ALa91	IB	2013	Pre-application	AL	PV	MAT1-2	H86
13ALa41	IB	2013	Pre-application	AL	PV	MAT1-2	H86
13ALa76	IB	2013	Pre-application	AL	PV	MAT1-2	H86
13ALa71	IB	2013	Pre-application	AL	PV	MAT1-2	H86
13ALa72	IB	2013	Pre-application	AL	PV	MAT1-2	H87
13ALa5	IB	2013	Pre-application	AL	PV	MAT1-2	H88
13ALa79	IC	2013	Pre-application	AL	PV	MAT1-2	H9
13ALa88	IC	2013	Pre-application	AL	PV	MAT1-2	H9
13ALa66	IB	2013	Pre-application	AL	PV	MAT1-1	H90
13ALa80	IB	2013	Pre-application	AL	PV	MAT1-2	H90
12GAb15	IC	2012	Post-application	GA	BH	MAT1-1	H12
12GAb21	IB	2012	Post-application	GA	BH	MAT1-1	H27
12GAb22	IB	2012	Post-application	GA	BH	MAT1-1	H29
12GAb5	IB	2012	Post-application	GA	BH	MAT1-2	H31
12GAb61	IB	2012	Post-application	GA	BH	MAT1-1	H31
12GAb2	IB	2012	Post-application	GA	BH	MAT1-2	H31
12GAb73	IB	2012	Post-application	GA	BH	MAT1-2	H31
12GAb54	IB	2012	Post-application	GA	BH	MAT1-1	H31
12GAb69	IB	2012	Post-application	GA	BH	MAT1-2	H35
12GAb32	IB	2012	Post-application	GA	BH	MAT1-2	H36
12GAb56	IB	2012	Post-application	GA	BH	MAT1-1	H36
12GAb47	IC	2012	Post-application	GA	BH	MAT1-1	H4
12GAb33	IC	2012	Post-application	GA	BH	MAT1-1	H4
12GAb20	IC	2012	Post-application	GA	BH	MAT1-1	H4
12GAb19	IC	2012	Post-application	GA	BH	MAT1-1	H4
12GAb18	IC	2012	Post-application	GA	BH	MAT1-1	H4
12GAb12	IC	2012	Post-application	GA	BH	MAT1-1	H4
12GAb89	IC	2012	Post-application	GA	BH	MAT1-2	H4
12GAb67	IC	2012	Post-application	GA	BH	MAT1-2	H4
12GAb77	IC	2012	Post-application	GA	BH	MAT1-1	H4
12GAb65	IC	2012	Post-application	GA	BH	MAT1-1	H4
12GAb24	IC	2012	Post-application	GA	BH	MAT1-1	H4
12GAb91	IC	2012	Post-application	GA	BH	MAT1-1	H4
12GAb58	IC	2012	Post-application	GA	BH	MAT1-1	H4
12GAb51	IC	2012	Post-application	GA	BH	MAT1-1	H4
12GAb93	IC	2012	Post-application	GA	BH	MAT1-2	H4
12GAb41	IC	2012	Post-application	GA	BH	MAT1-2	H41
12GAb81	IC	2012	Post-application	GA	BH	MAT1-2	H41
12GAb37	IC	2012	Post-application	GA	BH	MAT1-1	H43
12GAb8	IB	2012	Post-application	GA	BH	MAT1-1	H58
12GAb7	IB	2012	Post-application	GA	BH	MAT1-1	H58
12GAb6	IB	2012	Post-application	GA	BH	MAT1-1	H58
12GAb53	IB	2012	Post-application	GA	BH	MAT1-1	H58
12GAb62	IB	2012	Post-application	GA	BH	MAT1-1	H58
12GAb17	IB	2012	Post-application	GA	BH	MAT1-2	H58
12GAb78	IB	2012	Post-application	GA	BH	MAT1-2	H58
12GAb79	IB	2012	Post-application	GA	BH	MAT1-2	H58
12GAb40	IB	2012	Post-application	GA	BH	MAT1-2	H58
12GAb45	IB	2012	Post-application	GA	BH	MAT1-1	H59
12GAb46	IB	2012	Post-application	GA	BH	MAT1-1	H59
12GAb43	IB	2012	Post-application	GA	BH	MAT1-1	H59
12GAb48	IB	2012	Post-application	GA	BH	MAT1-1	H59
12GAb49	IB	2012	Post-application	GA	BH	MAT1-1	H59
12GAb4	IB	2012	Post-application	GA	BH	MAT1-2	H59
12GAb35	IB	2012	Post-application	GA	BH	MAT1-1	H59
12GAb57	IB	2012	Post-application	GA	BH	MAT1-1	H59
12GAb26	IB	2012	Post-application	GA	BH	MAT1-1	H59
12GAb28	IB	2012	Post-application	GA	BH	MAT1-1	H59
12GAb94	IB	2012	Post-application	GA	BH	MAT1-1	H59
12GAb10	IB	2012	Post-application	GA	BH	MAT1-1	H59
12GAb13	IB	2012	Post-application	GA	BH	MAT1-1	H59
12GAb84	IB	2012	Post-application	GA	BH	MAT1-1	H59
12GAb85	IB	2012	Post-application	GA	BH	MAT1-2	H59
12GAb76	IB	2012	Post-application	GA	BH	MAT1-2	H59
12GAb14	IB	2012	Post-application	GA	BH	MAT1-1	H59
12GAb86	IB	2012	Post-application	GA	BH	MAT1-2	H59
12GAb87	IB	2012	Post-application	GA	BH	MAT1-1	H59
12GAb88	IB	2012	Post-application	GA	BH	MAT1-2	H59
12GAb36	IB	2012	Post-application	GA	BH	MAT1-1	H59
12GAb59	IB	2012	Post-application	GA	BH	MAT1-1	H59
12GAb55	IB	2012	Post-application	GA	BH	MAT1-1	H59
12GAb39	IB	2012	Post-application	GA	BH	MAT1-1	H59
12GAb38	IB	2012	Post-application	GA	BH	MAT1-1	H59
12GAb52	IC	2012	Post-application	GA	BH	MAT1-1	H64
12GAb30	IB	2012	Post-application	GA	BH	MAT1-2	H79
12GAb44	IC	2012	Post-application	GA	BH	MAT1-1	H8
12GAb31	IC	2012	Post-application	GA	BH	MAT1-1	H8
12GAb29	IC	2012	Post-application	GA	BH	MAT1-1	H8
12GAb11	IC	2012	Post-application	GA	BH	MAT1-1	H8
12GAb75	IC	2012	Post-application	GA	BH	MAT1-2	H8
12GAb72	IC	2012	Post-application	GA	BH	MAT1-1	H8
12GAb66	IC	2012	Post-application	GA	BH	MAT1-1	H8
12GAb25	IB	2012	Post-application	GA	BH	MAT1-1	H81
12GAb1	IB	2012	Post-application	GA	BH	MAT1-1	H83
12GAb3	IB	2012	Post-application	GA	BH	MAT1-1	H83
12GAb63	IB	2012	Post-application	GA	BH	MAT1-1	H83
12GAb50	IB	2012	Post-application	GA	BH	MAT1-2	H83
12GAb27	IB	2012	Post-application	GA	BH	MAT1-1	H83
12GAb64	IB	2012	Post-application	GA	BH	MAT1-1	H83
12GAb80	IB	2012	Post-application	GA	BH	MAT1-2	H83
12GAb71	IB	2012	Post-application	GA	BH	MAT1-1	H83
12GAb83	IB	2012	Post-application	GA	BH	MAT1-2	H83
12GAb90	IB	2012	Post-application	GA	BH	MAT1-2	H83
12GAb74	IB	2012	Post-application	GA	BH	MAT1-2	H85
12GAb42	IB	2012	Post-application	GA	BH	MAT1-1	H90
12GAb16	IB	2012	Post-application	GA	BH	MAT1-1	H91
12GAa77	IC	2012	Pre-application	GA	BH	MAT1-1	H1
12GAa56	IC	2012	Pre-application	GA	BH	MAT1-1	H101
12GAa60	IC	2012	Pre-application	GA	BH	MAT1-2	H102
12GAa94	IC	2012	Pre-application	GA	BH	MAT1-1	H106
12GAa7	IC	2012	Pre-application	GA	BH	MAT1-1	H106
12GAa14	IC	2012	Pre-application	GA	BH	MAT1-1	H108
12GAa88	IB	2012	Pre-application	GA	BH	MAT1-2	H27
12GAa81	IB	2012	Pre-application	GA	BH	MAT1-2	H27
12GAa80	IB	2012	Pre-application	GA	BH	MAT1-2	H27
12GAa87	IB	2012	Pre-application	GA	BH	MAT1-2	H27
12GAa79	IB	2012	Pre-application	GA	BH	MAT1-2	H27
12GAa61	IB	2012	Pre-application	GA	BH	MAT1-1	H28
12GAa13	IB	2012	Pre-application	GA	BH	MAT1-2	H31
12GAa36	IB	2012	Pre-application	GA	BH	MAT1-2	H36
12GAa85	IC	2012	Pre-application	GA	BH	MAT1-1	H4
12GAa16	IC	2012	Pre-application	GA	BH	MAT1-2	H4
12GAa17	IC	2012	Pre-application	GA	BH	MAT1-1	H4
12GAa67	IC	2012	Pre-application	GA	BH	MAT1-1	H4
12GAa92	IC	2012	Pre-application	GA	BH	MAT1-1	H4
12GAa62	IC	2012	Pre-application	GA	BH	MAT1-1	H4
12GAa73	IC	2012	Pre-application	GA	BH	MAT1-1	H4
12GAa45	IC	2012	Pre-application	GA	BH	MAT1-1	H4
12GAa49	IC	2012	Pre-application	GA	BH	MAT1-1	H4
12GAa35	IC	2012	Pre-application	GA	BH	MAT1-1	H4
12GAa58	IC	2012	Pre-application	GA	BH	MAT1-1	H4
12GAa59	IC	2012	Pre-application	GA	BH	MAT1-1	H4
12GAa21	IC	2012	Pre-application	GA	BH	MAT1-1	H4
12GAa20	IC	2012	Pre-application	GA	BH	MAT1-1	H4
12GAa32	IC	2012	Pre-application	GA	BH	MAT1-1	H4
12GAa69	IC	2012	Pre-application	GA	BH	MAT1-1	H41
12GAa50	IC	2012	Pre-application	GA	BH	MAT1-1	H41
12GAa51	IC	2012	Pre-application	GA	BH	MAT1-1	H41
12GAa18	IC	2012	Pre-application	GA	BH	MAT1-1	H43
12GAa89	IB	2012	Pre-application	GA	BH	MAT1-2	H58
12GAa29	IC	2012	Pre-application	GA	BH	MAT1-1	H58
12GAa34	IC	2012	Pre-application	GA	BH	MAT1-1	H58
12GAa93	IB	2012	Pre-application	GA	BH	MAT1-1	H59
12GAa91	IB	2012	Pre-application	GA	BH	MAT1-1	H59
12GAa64	IB	2012	Pre-application	GA	BH	MAT1-1	H59
12GAa6	IB	2012	Pre-application	GA	BH	MAT1-1	H59
12GAa70	IB	2012	Pre-application	GA	BH	MAT1-1	H59
12GAa75	IB	2012	Pre-application	GA	BH	MAT1-1	H59
12GAa47	IB	2012	Pre-application	GA	BH	MAT1-1	H59
12GAa48	IB	2012	Pre-application	GA	BH	MAT1-1	H59
12GAa33	IB	2012	Pre-application	GA	BH	MAT1-1	H59
12GAa28	IB	2012	Pre-application	GA	BH	MAT1-1	H59
12GAa74	IB	2012	Pre-application	GA	BH	MAT1-2	H61
12GAa63	IB	2012	Pre-application	GA	BH	MAT1-1	H64
12GAa4	IB	2012	Pre-application	GA	BH	MAT1-2	H70
12GAa52	IB	2012	Pre-application	GA	BH	MAT1-1	H70
12GAa57	IB	2012	Pre-application	GA	BH	MAT1-1	H70
12GAa23	IB	2012	Pre-application	GA	BH	MAT1-2	H70
12GAa78	IB	2012	Pre-application	GA	BH	MAT1-2	H70
12GAa66	IC	2012	Pre-application	GA	BH	MAT1-2	H8
12GAa19	IC	2012	Pre-application	GA	BH	MAT1-1	H8
12GAa11	IC	2012	Pre-application	GA	BH	MAT1-1	H8
12GAa71	IC	2012	Pre-application	GA	BH	MAT1-1	H8
12GAa72	IC	2012	Pre-application	GA	BH	MAT1-1	H8
12GAa41	IC	2012	Pre-application	GA	BH	MAT1-1	H8
12GAa40	IC	2012	Pre-application	GA	BH	MAT1-1	H8
12GAa43	IC	2012	Pre-application	GA	BH	MAT1-1	H8
12GAa42	IC	2012	Pre-application	GA	BH	MAT1-1	H8
12GAa22	IC	2012	Pre-application	GA	BH	MAT1-1	H8
12GAa38	IC	2012	Pre-application	GA	BH	MAT1-1	H8
12GAa86	IB	2012	Pre-application	GA	BH	MAT1-2	H82
12GAa37	IB	2012	Pre-application	GA	BH	MAT1-2	H82
12GAa83	IB	2012	Pre-application	GA	BH	MAT1-1	H83
12GAa82	IB	2012	Pre-application	GA	BH	MAT1-1	H83
12GAa84	IB	2012	Pre-application	GA	BH	MAT1-1	H83
12GAa90	IB	2012	Pre-application	GA	BH	MAT1-1	H83
12GAa3	IB	2012	Pre-application	GA	BH	MAT1-1	H83
12GAa5	IB	2012	Pre-application	GA	BH	MAT1-1	H83
12GAa1	IB	2012	Pre-application	GA	BH	MAT1-1	H83
12GAa2	IB	2012	Pre-application	GA	BH	MAT1-1	H83
12GAa44	IB	2012	Pre-application	GA	BH	MAT1-1	H83
12GAa26	IB	2012	Pre-application	GA	BH	MAT1-1	H83
12GAa30	IB	2012	Pre-application	GA	BH	MAT1-1	H83
12GAa15	IB	2012	Pre-application	GA	BH	MAT1-1	H96
12GAa55	IB	2012	Pre-application	GA	BH	MAT1-1	H96
12GAa27	IB	2012	Pre-application	GA	BH	MAT1-2	H96
12GAa25	IB	2012	Pre-application	GA	BH	MAT1-2	H96
12GAa24	IB	2012	Pre-application	GA	BH	MAT1-1	H96
12GAa39	IB	2012	Pre-application	GA	BH	MAT1-2	H96
12GAa31	IB	2012	Pre-application	GA	BH	MAT1-2	H98
13GAc22	IB	2013	Harvest	GA	TF	MAT1-2	H55
13GAc50	IB	2013	Harvest	GA	TF	MAT1-2	H85
13GAc49	IB	2013	Harvest	GA	TF	MAT1-2	H85
13GAc64	IB	2013	Harvest	GA	TF	MAT1-2	H85
13GAc59	IB	2013	Harvest	GA	TF	MAT1-2	H96
13GAc58	IB	2013	Harvest	GA	TF	MAT1-2	H96
13GAc57	IB	2013	Harvest	GA	TF	MAT1-2	H96
13GAc56	IB	2013	Harvest	GA	TF	MAT1-2	H96
13GAc55	IB	2013	Harvest	GA	TF	MAT1-2	H96
13GAc54	IB	2013	Harvest	GA	TF	MAT1-2	H96
13GAc53	IB	2013	Harvest	GA	TF	MAT1-2	H96
13GAc52	IB	2013	Harvest	GA	TF	MAT1-2	H96
13GAc51	IB	2013	Harvest	GA	TF	MAT1-2	H96
13GAc88	IB	2013	Harvest	GA	TF	MAT1-2	H96
13GAc48	IB	2013	Harvest	GA	TF	MAT1-2	H96
13GAc44	IB	2013	Harvest	GA	TF	MAT1-2	H96
13GAc45	IB	2013	Harvest	GA	TF	MAT1-2	H96
13GAc46	IB	2013	Harvest	GA	TF	MAT1-2	H96
13GAc47	IB	2013	Harvest	GA	TF	MAT1-2	H96
13GAc40	IB	2013	Harvest	GA	TF	MAT1-2	H96
13GAc41	IB	2013	Harvest	GA	TF	MAT1-2	H96
13GAc42	IB	2013	Harvest	GA	TF	MAT1-2	H96
13GAc43	IB	2013	Harvest	GA	TF	MAT1-2	H96
13GAc67	IB	2013	Harvest	GA	TF	MAT1-2	H96
13GAc65	IB	2013	Harvest	GA	TF	MAT1-2	H96
13GAc62	IB	2013	Harvest	GA	TF	MAT1-2	H96
13GAc63	IB	2013	Harvest	GA	TF	MAT1-2	H96
13GAc60	IB	2013	Harvest	GA	TF	MAT1-2	H96
13GAc61	IB	2013	Harvest	GA	TF	MAT1-2	H96
13GAc68	IB	2013	Harvest	GA	TF	MAT1-2	H96
13GAc69	IB	2013	Harvest	GA	TF	MAT1-2	H96
13GAc92	IB	2013	Harvest	GA	TF	MAT1-2	H96
13GAc94	IB	2013	Harvest	GA	TF	MAT1-2	H96
13GAc81	IB	2013	Harvest	GA	TF	MAT1-2	H96
13GAc82	IB	2013	Harvest	GA	TF	MAT1-2	H96
13GAc84	IB	2013	Harvest	GA	TF	MAT1-2	H96
13GAc85	IB	2013	Harvest	GA	TF	MAT1-2	H96
13GAc86	IB	2013	Harvest	GA	TF	MAT1-2	H96
13GAc13	IB	2013	Harvest	GA	TF	MAT1-2	H96
13GAc11	IB	2013	Harvest	GA	TF	MAT1-2	H96
13GAc10	IB	2013	Harvest	GA	TF	MAT1-2	H96
13GAc17	IB	2013	Harvest	GA	TF	MAT1-2	H96
13GAc16	IB	2013	Harvest	GA	TF	MAT1-2	H96
13GAc15	IB	2013	Harvest	GA	TF	MAT1-2	H96
13GAc14	IB	2013	Harvest	GA	TF	MAT1-2	H96
13GAc19	IB	2013	Harvest	GA	TF	MAT1-2	H96
13GAc18	IB	2013	Harvest	GA	TF	MAT1-2	H96
13GAc83	IB	2013	Harvest	GA	TF	MAT1-2	H96
13GAc87	IB	2013	Harvest	GA	TF	MAT1-2	H96
13GAc89	IB	2013	Harvest	GA	TF	MAT1-2	H96
13GAc9	IB	2013	Harvest	GA	TF	MAT1-2	H96
13GAc8	IB	2013	Harvest	GA	TF	MAT1-2	H96
13GAc3	IB	2013	Harvest	GA	TF	MAT1-2	H96
13GAc80	IB	2013	Harvest	GA	TF	MAT1-2	H96
13GAc1	IB	2013	Harvest	GA	TF	MAT1-2	H96
13GAc79	IB	2013	Harvest	GA	TF	MAT1-2	H96
13GAc78	IB	2013	Harvest	GA	TF	MAT1-2	H96
13GAc71	IB	2013	Harvest	GA	TF	MAT1-2	H96
13GAc70	IB	2013	Harvest	GA	TF	MAT1-2	H96
13GAc72	IB	2013	Harvest	GA	TF	MAT1-2	H96
13GAc74	IB	2013	Harvest	GA	TF	MAT1-2	H96
13GAc77	IB	2013	Harvest	GA	TF	MAT1-2	H96
13GAc76	IB	2013	Harvest	GA	TF	MAT1-2	H96
13GAc2	IB	2013	Harvest	GA	TF	MAT1-2	H96
13GAc7	IB	2013	Harvest	GA	TF	MAT1-2	H96
13GAc6	IB	2013	Harvest	GA	TF	MAT1-2	H96
13GAc4	IB	2013	Harvest	GA	TF	MAT1-2	H96
13GAc73	IB	2013	Harvest	GA	TF	MAT1-2	H96
13GAc93	IB	2013	Harvest	GA	TF	MAT1-2	H96
13GAc90	IB	2013	Harvest	GA	TF	MAT1-2	H96
13GAc38	IB	2013	Harvest	GA	TF	MAT1-2	H96
13GAc37	IB	2013	Harvest	GA	TF	MAT1-2	H96
13GAc36	IB	2013	Harvest	GA	TF	MAT1-2	H96
13GAc31	IB	2013	Harvest	GA	TF	MAT1-2	H96
13GAc30	IB	2013	Harvest	GA	TF	MAT1-2	H96
13GAc33	IB	2013	Harvest	GA	TF	MAT1-2	H96
13GAc32	IB	2013	Harvest	GA	TF	MAT1-2	H96
13GAc91	IB	2013	Harvest	GA	TF	MAT1-2	H96
13GAc29	IB	2013	Harvest	GA	TF	MAT1-2	H96
13GAc23	IB	2013	Harvest	GA	TF	MAT1-2	H96
13GAc20	IB	2013	Harvest	GA	TF	MAT1-2	H96
13GAc21	IB	2013	Harvest	GA	TF	MAT1-2	H96
13GAc26	IB	2013	Harvest	GA	TF	MAT1-2	H96
13GAc27	IB	2013	Harvest	GA	TF	MAT1-1	H96
13GAc24	IB	2013	Harvest	GA	TF	MAT1-2	H96
13GAc25	IB	2013	Harvest	GA	TF	MAT1-2	H96
13GAa80	IC	2013	Pre-application	GA	TF	MAT1-1	H1
13GAa62	IC	2013	Pre-application	GA	TF	MAT1-1	H1
13GAa3	IC	2013	Pre-application	GA	TF	MAT1-1	H1
13GAa24	IC	2013	Pre-application	GA	TF	MAT1-1	H1
13GAa23	IC	2013	Pre-application	GA	TF	MAT1-2	H1
13GAa27	IC	2013	Pre-application	GA	TF	MAT1-2	H1
13GAa10	IC	2013	Pre-application	GA	TF	MAT1-1	H1
13GAa90	IC	2013	Pre-application	GA	TF	MAT1-2	H100
13GAa77	IC	2013	Pre-application	GA	TF	MAT1-2	H100
13GAa52	IC	2013	Pre-application	GA	TF	MAT1-2	H102
13GAa91	IC	2013	Pre-application	GA	TF	MAT1-2	H106
13GAa93	IC	2013	Pre-application	GA	TF	MAT1-1	H106
13GAa70	IC	2013	Pre-application	GA	TF	MAT1-1	H106
13GAa83	IC	2013	Pre-application	GA	TF	MAT1-2	H106
13GAa87	IC	2013	Pre-application	GA	TF	MAT1-2	H106
13GAa64	IC	2013	Pre-application	GA	TF	MAT1-1	H106
13GAa60	IC	2013	Pre-application	GA	TF	MAT1-2	H106
13GAa21	IC	2013	Pre-application	GA	TF	MAT1-1	H106
13GAa33	IC	2013	Pre-application	GA	TF	MAT1-2	H106
13GAa20	IC	2013	Pre-application	GA	TF	MAT1-1	H106
13GAa22	IC	2013	Pre-application	GA	TF	MAT1-1	H106
13GAa17	IC	2013	Pre-application	GA	TF	MAT1-1	H106
13GAa16	IC	2013	Pre-application	GA	TF	MAT1-2	H106
13GAa11	IC	2013	Pre-application	GA	TF	MAT1-2	H106
13GAa19	IC	2013	Pre-application	GA	TF	MAT1-2	H106
13GAa4	IC	2013	Pre-application	GA	TF	MAT1-2	H106
13GAa79	IC	2013	Pre-application	GA	TF	MAT1-2	H107
13GAa75	IC	2013	Pre-application	GA	TF	MAT1-1	H108
13GAa72	IC	2013	Pre-application	GA	TF	MAT1-2	H108
13GAa9	IC	2013	Pre-application	GA	TF	MAT1-1	H108
13GAa46	IC	2013	Pre-application	GA	TF	MAT1-1	H108
13GAa42	IC	2013	Pre-application	GA	TF	MAT1-2	H108
13GAa29	IC	2013	Pre-application	GA	TF	MAT1-2	H108
13GAa78	IC	2013	Pre-application	GA	TF	MAT1-1	H109
13GAa65	IC	2013	Pre-application	GA	TF	MAT1-1	H109
13GAa63	IC	2013	Pre-application	GA	TF	MAT1-2	H109
13GAa69	IC	2013	Pre-application	GA	TF	MAT1-1	H109
13GAa51	IC	2013	Pre-application	GA	TF	MAT1-1	H109
13GAa50	IC	2013	Pre-application	GA	TF	MAT1-2	H109
13GAa55	IC	2013	Pre-application	GA	TF	MAT1-1	H109
13GAa5	IC	2013	Pre-application	GA	TF	MAT1-1	H109
13GAa44	IC	2013	Pre-application	GA	TF	MAT1-1	H109
13GAa31	IC	2013	Pre-application	GA	TF	MAT1-1	H109
13GAa28	IC	2013	Pre-application	GA	TF	MAT1-2	H109
13GAa45	IC	2013	Pre-application	GA	TF	MAT1-2	H110
13GAa89	IC	2013	Pre-application	GA	TF	MAT1-1	H13
13GAa57	IC	2013	Pre-application	GA	TF	MAT1-1	H13
13GAa56	IC	2013	Pre-application	GA	TF	MAT1-1	H13
13GAa2	IC	2013	Pre-application	GA	TF	MAT1-1	H13
13GAa8	IC	2013	Pre-application	GA	TF	MAT1-1	H13
13GAa15	IC	2013	Pre-application	GA	TF	MAT1-1	H13
13GAa92	IB	2013	Pre-application	GA	TF	MAT1-2	H24
13GAa43	IB	2013	Pre-application	GA	TF	MAT1-2	H27
13GAa40	IC	2013	Pre-application	GA	TF	MAT1-2	H3
13GAa68	IB	2013	Pre-application	GA	TF	MAT1-2	H36
13GAa48	IB	2013	Pre-application	GA	TF	MAT1-2	H36
13GAa49	IB	2013	Pre-application	GA	TF	MAT1-2	H46
13GAa81	IB	2013	Pre-application	GA	TF	MAT1-1	H55
13GAa88	IC	2013	Pre-application	GA	TF	MAT1-1	H58
13GAa59	IC	2013	Pre-application	GA	TF	MAT1-1	H6
13GAa6	IB	2013	Pre-application	GA	TF	MAT1-2	H61
13GAa18	IB	2013	Pre-application	GA	TF	MAT1-2	H61
13GAa58	IB	2013	Pre-application	GA	TF	MAT1-2	H61
13GAa53	IB	2013	Pre-application	GA	TF	MAT1-1	H62
13GAa66	IC	2013	Pre-application	GA	TF	MAT1-2	H8
13GAa67	IC	2013	Pre-application	GA	TF	MAT1-1	H8
13GAa86	IC	2013	Pre-application	GA	TF	MAT1-1	H9
13GAa7	IB	2013	Pre-application	GA	TF	MAT1-1	H94
13GAa39	IB	2013	Pre-application	GA	TF	MAT1-2	H94
13GAa38	IB	2013	Pre-application	GA	TF	MAT1-1	H94
13GAa32	IB	2013	Pre-application	GA	TF	MAT1-1	H94
13GAa14	IB	2013	Pre-application	GA	TF	MAT1-2	H94
13GAa76	IB	2013	Pre-application	GA	TF	MAT1-1	H96
13GAa74	IB	2013	Pre-application	GA	TF	MAT1-1	H96
13GAa71	IB	2013	Pre-application	GA	TF	MAT1-2	H96
13GAa41	IB	2013	Pre-application	GA	TF	MAT1-2	H96
13GAa26	IB	2013	Pre-application	GA	TF	MAT1-2	H96
13GAa37	IB	2013	Pre-application	GA	TF	MAT1-2	H96
13GAa34	IB	2013	Pre-application	GA	TF	MAT1-1	H96
13GAa30	IB	2013	Pre-application	GA	TF	MAT1-2	H96
13GAa47	IB	2013	Pre-application	GA	TF	MAT1-1	H96
13GAa12	IB	2013	Pre-application	GA	TF	MAT1-1	H96
13GAa36	IB	2013	Pre-application	GA	TF	MAT1-1	H99
12RMc89	IC	2012	Harvest	NC	RM	MAT1-2	H101
12RMc81	IC	2012	Harvest	NC	RM	MAT1-1	H106
12RMc19	IC	2012	Harvest	NC	RM	MAT1-2	H106
12RMc11	IC	2012	Harvest	NC	RM	MAT1-2	H106
12RMc17	IC	2012	Harvest	NC	RM	MAT1-1	H106
12RMc16	IC	2012	Harvest	NC	RM	MAT1-2	H106
12RMc26	IC	2012	Harvest	NC	RM	MAT1-2	H106
12RMc68	IC	2012	Harvest	NC	RM	MAT1-1	H106
12RMc55	IC	2012	Harvest	NC	RM	MAT1-1	H106
12RMc41	IC	2012	Harvest	NC	RM	MAT1-1	H106
12RMc38	IC	2012	Harvest	NC	RM	MAT1-2	H106
12RMc28	IC	2012	Harvest	NC	RM	MAT1-2	H106
12RMc21	IC	2012	Harvest	NC	RM	MAT1-2	H106
12RMc57	IC	2012	Harvest	NC	RM	MAT1-2	H108
12RMc37	IC	2012	Harvest	NC	RM	MAT1-2	H109
12RMc49	IC	2012	Harvest	NC	RM	MAT1-1	H110
12RMc30	IC	2012	Harvest	NC	RM	MAT1-2	H110
12RMc14	IC	2012	Harvest	NC	RM	MAT1-2	H13
12RMc50	IC	2012	Harvest	NC	RM	MAT1-1	H15
12RMc52	IC	2012	Harvest	NC	RM	MAT1-1	H15
12RMc31	IC	2012	Harvest	NC	RM	MAT1-2	H2
12RMc92	IC	2012	Harvest	NC	RM	MAT1-2	H2
12RMc91	IC	2012	Harvest	NC	RM	MAT1-1	H39
12RMc94	IC	2012	Harvest	NC	RM	MAT1-2	H4
12RMc44	IC	2012	Harvest	NC	RM	MAT1-2	H43
12RMc45	IC	2012	Harvest	NC	RM	MAT1-2	H43
12RMc85	IB	2012	Harvest	NC	RM	MAT1-1	H46
12RMc83	IB	2012	Harvest	NC	RM	MAT1-1	H46
12RMc32	IB	2012	Harvest	NC	RM	MAT1-2	H55
12RMc46	IB	2012	Harvest	NC	RM	MAT1-2	H62
12RMc15	IB	2012	Harvest	NC	RM	MAT1-1	H70
12RMc73	IB	2012	Harvest	NC	RM	MAT1-2	H82
12RMc72	IB	2012	Harvest	NC	RM	MAT1-2	H82
12RMc71	IB	2012	Harvest	NC	RM	MAT1-2	H82
12RMc35	IC	2012	Harvest	NC	RM	MAT1-1	H9
12RMc2	IB	2012	Harvest	NC	RM	MAT1-1	H94
12RMc86	IB	2012	Harvest	NC	RM	MAT1-1	H96
12RMc84	IB	2012	Harvest	NC	RM	MAT1-1	H96
12RMc82	IB	2012	Harvest	NC	RM	MAT1-1	H96
12RMc80	IB	2012	Harvest	NC	RM	MAT1-2	H96
12RMc13	IB	2012	Harvest	NC	RM	MAT1-1	H96
12RMc12	IB	2012	Harvest	NC	RM	MAT1-2	H96
12RMc34	IB	2012	Harvest	NC	RM	MAT1-2	H96
12RMc9	IB	2012	Harvest	NC	RM	MAT1-2	H96
12RMc8	IB	2012	Harvest	NC	RM	MAT1-2	H96
12RMc5	IB	2012	Harvest	NC	RM	MAT1-2	H96
12RMc4	IB	2012	Harvest	NC	RM	MAT1-2	H96
12RMc6	IB	2012	Harvest	NC	RM	MAT1-2	H96
12RMc1	IB	2012	Harvest	NC	RM	MAT1-2	H96
12RMc70	IB	2012	Harvest	NC	RM	MAT1-2	H96
12RMc77	IB	2012	Harvest	NC	RM	MAT1-2	H96
12RMc76	IB	2012	Harvest	NC	RM	MAT1-2	H96
12RMc79	IB	2012	Harvest	NC	RM	MAT1-2	H96
12RMc78	IB	2012	Harvest	NC	RM	MAT1-2	H96
12RMc22	IB	2012	Harvest	NC	RM	MAT1-2	H96
12RMc60	IB	2012	Harvest	NC	RM	MAT1-2	H96
12RMc61	IB	2012	Harvest	NC	RM	MAT1-2	H96
12RMc62	IB	2012	Harvest	NC	RM	MAT1-2	H96
12RMc63	IB	2012	Harvest	NC	RM	MAT1-2	H96
12RMc66	IB	2012	Harvest	NC	RM	MAT1-2	H96
12RMc67	IB	2012	Harvest	NC	RM	MAT1-2	H96
12RMc69	IB	2012	Harvest	NC	RM	MAT1-2	H96
12RMc59	IB	2012	Harvest	NC	RM	MAT1-2	H96
12RMc58	IB	2012	Harvest	NC	RM	MAT1-2	H96
12RMc54	IB	2012	Harvest	NC	RM	MAT1-2	H96
12RMc51	IB	2012	Harvest	NC	RM	MAT1-2	H96
12RMc53	IB	2012	Harvest	NC	RM	MAT1-2	H96
12RMc64	IB	2012	Harvest	NC	RM	MAT1-2	H96
12RMc65	IB	2012	Harvest	NC	RM	MAT1-2	H96
12RMc48	IB	2012	Harvest	NC	RM	MAT1-2	H96
12RMc43	IB	2012	Harvest	NC	RM	MAT1-2	H96
12RMc40	IB	2012	Harvest	NC	RM	MAT1-2	H96
12RMc47	IB	2012	Harvest	NC	RM	MAT1-2	H96
12RMc39	IB	2012	Harvest	NC	RM	MAT1-2	H96
12RMc33	IB	2012	Harvest	NC	RM	MAT1-2	H96
12RMc75	IB	2012	Harvest	NC	RM	MAT1-2	H96
12RMc74	IB	2012	Harvest	NC	RM	MAT1-1	H96
12RMc25	IB	2012	Harvest	NC	RM	MAT1-2	H96
12RMc90	IB	2012	Harvest	NC	RM	MAT1-2	H96
12RMc27	IB	2012	Harvest	NC	RM	MAT1-2	H96
12RMc29	IB	2012	Harvest	NC	RM	MAT1-2	H96
12RMc20	IB	2012	Harvest	NC	RM	MAT1-2	H96
12RMb87	IC	2012	Post-application	NC	RM	MAT1-1	H106
12RMb82	IC	2012	Post-application	NC	RM	MAT1-1	H106
12RMb93	IC	2012	Post-application	NC	RM	MAT1-2	H106
12RMb72	IC	2012	Post-application	NC	RM	MAT1-2	H106
12RMb8	IC	2012	Post-application	NC	RM	MAT1-2	H108
12RMb7	IC	2012	Post-application	NC	RM	MAT1-2	H108
12RMb75	IC	2012	Post-application	NC	RM	MAT1-2	H109
12RMb13	IC	2012	Post-application	NC	RM	MAT1-1	H109
12RMb61	IC	2012	Post-application	NC	RM	MAT1-1	H109
12RMb85	IC	2012	Post-application	NC	RM	MAT1-1	H13
12RMb83	IC	2012	Post-application	NC	RM	MAT1-2	H13
12RMb33	IC	2012	Post-application	NC	RM	MAT1-2	H15
12RMb24	IC	2012	Post-application	NC	RM	MAT1-2	H2
12RMb31	IC	2012	Post-application	NC	RM	MAT1-2	H2
12RMb91	IB	2012	Post-application	NC	RM	MAT1-2	H32
12RMb96	IC	2012	Post-application	NC	RM	MAT1-1	H4
12RMb60	IC	2012	Post-application	NC	RM	MAT1-1	H4
12RMb71	IC	2012	Post-application	NC	RM	MAT1-2	H42
12RMb69	IC	2012	Post-application	NC	RM	MAT1-2	H42
12RMb67	IC	2012	Post-application	NC	RM	MAT1-2	H42
12RMb51	IC	2012	Post-application	NC	RM	MAT1-2	H43
12RMb80	IC	2012	Post-application	NC	RM	MAT1-2	H44
12RMb94	IB	2012	Post-application	NC	RM	MAT1-2	H51
12RMb68	IB	2012	Post-application	NC	RM	MAT1-1	H55
12RMb86	IB	2012	Post-application	NC	RM	MAT1-1	H58
12RMb64	IB	2012	Post-application	NC	RM	MAT1-1	H78
12RMb39	IB	2012	Post-application	NC	RM	MAT1-2	H79
12RMb23	IC	2012	Post-application	NC	RM	MAT1-2	H8
12RMb54	IB	2012	Post-application	NC	RM	MAT1-2	H82
12RMb56	IB	2012	Post-application	NC	RM	MAT1-2	H82
12RMb81	IB	2012	Post-application	NC	RM	MAT1-2	H82
12RMb22	IB	2012	Post-application	NC	RM	MAT1-2	H82
12RMb36	IB	2012	Post-application	NC	RM	MAT1-2	H82
12RMb35	IB	2012	Post-application	NC	RM	MAT1-2	H82
12RMb78	IB	2012	Post-application	NC	RM	MAT1-2	H82
12RMb79	IB	2012	Post-application	NC	RM	MAT1-2	H82
12RMb70	IB	2012	Post-application	NC	RM	MAT1-2	H82
12RMb50	IB	2012	Post-application	NC	RM	MAT1-2	H96
12RMb52	IB	2012	Post-application	NC	RM	MAT1-2	H96
12RMb55	IB	2012	Post-application	NC	RM	MAT1-2	H96
12RMb58	IB	2012	Post-application	NC	RM	MAT1-1	H96
12RMb59	IB	2012	Post-application	NC	RM	MAT1-2	H96
12RMb95	IB	2012	Post-application	NC	RM	MAT1-2	H96
12RMb84	IB	2012	Post-application	NC	RM	MAT1-2	H96
12RMb89	IB	2012	Post-application	NC	RM	MAT1-2	H96
12RMb76	IB	2012	Post-application	NC	RM	MAT1-2	H96
12RMb77	IB	2012	Post-application	NC	RM	MAT1-2	H96
12RMb90	IB	2012	Post-application	NC	RM	MAT1-2	H96
12RMb92	IB	2012	Post-application	NC	RM	MAT1-2	H96
12RMb18	IB	2012	Post-application	NC	RM	MAT1-2	H96
12RMb16	IB	2012	Post-application	NC	RM	MAT1-1	H96
12RMb10	IB	2012	Post-application	NC	RM	MAT1-1	H96
12RMb11	IB	2012	Post-application	NC	RM	MAT1-2	H96
12RMb29	IB	2012	Post-application	NC	RM	MAT1-2	H96
12RMb26	IB	2012	Post-application	NC	RM	MAT1-2	H96
12RMb28	IB	2012	Post-application	NC	RM	MAT1-2	H96
12RMb25	IB	2012	Post-application	NC	RM	MAT1-2	H96
12RMb27	IB	2012	Post-application	NC	RM	MAT1-2	H96
12RMb14	IB	2012	Post-application	NC	RM	MAT1-2	H96
12RMb37	IB	2012	Post-application	NC	RM	MAT1-2	H96
12RMb34	IB	2012	Post-application	NC	RM	MAT1-2	H96
12RMb32	IB	2012	Post-application	NC	RM	MAT1-2	H96
12RMb30	IB	2012	Post-application	NC	RM	MAT1-2	H96
12RMb19	IB	2012	Post-application	NC	RM	MAT1-2	H96
12RMb73	IB	2012	Post-application	NC	RM	MAT1-2	H96
12RMb15	IB	2012	Post-application	NC	RM	MAT1-2	H96
12RMb17	IB	2012	Post-application	NC	RM	MAT1-2	H96
12RMb20	IB	2012	Post-application	NC	RM	MAT1-2	H96
12RMb43	IB	2012	Post-application	NC	RM	MAT1-2	H96
12RMb42	IB	2012	Post-application	NC	RM	MAT1-2	H96
12RMb41	IB	2012	Post-application	NC	RM	MAT1-2	H96
12RMb47	IB	2012	Post-application	NC	RM	MAT1-2	H96
12RMb46	IB	2012	Post-application	NC	RM	MAT1-2	H96
12RMb45	IB	2012	Post-application	NC	RM	MAT1-2	H96
12RMb44	IB	2012	Post-application	NC	RM	MAT1-2	H96
12RMb49	IB	2012	Post-application	NC	RM	MAT1-2	H96
12RMb48	IB	2012	Post-application	NC	RM	MAT1-2	H96
12RMb65	IB	2012	Post-application	NC	RM	MAT1-2	H96
12RMb66	IB	2012	Post-application	NC	RM	MAT1-2	H96
12RMb63	IB	2012	Post-application	NC	RM	MAT1-2	H96
12RMb62	IB	2012	Post-application	NC	RM	MAT1-2	H96
12RMb21	IB	2012	Post-application	NC	RM	MAT1-2	H96
12RMb6	IB	2012	Post-application	NC	RM	MAT1-2	H96
12RMb4	IB	2012	Post-application	NC	RM	MAT1-2	H96
12RMb5	IB	2012	Post-application	NC	RM	MAT1-2	H96
12RMb2	IB	2012	Post-application	NC	RM	MAT1-2	H96
12RMb3	IB	2012	Post-application	NC	RM	MAT1-2	H96
12RMb1	IB	2012	Post-application	NC	RM	MAT1-2	H96
12RMb74	IB	2012	Post-application	NC	RM	MAT1-2	H97
12RMa6	IC	2012	Pre-application	NC	RM	MAT1-1	H1
12RMa102	IC	2012	Pre-application	NC	RM	MAT1-2	H101
12RMa70	IC	2012	Pre-application	NC	RM	MAT1-2	H106
12RMa58	IC	2012	Pre-application	NC	RM	MAT1-1	H106
12RMa42	IC	2012	Pre-application	NC	RM	MAT1-2	H106
12RMa64	IC	2012	Pre-application	NC	RM	MAT1-1	H109
12RMa65	IC	2012	Pre-application	NC	RM	MAT1-1	H109
12RMa27	IC	2012	Pre-application	NC	RM	MAT1-2	H109
12RMa68	IC	2012	Pre-application	NC	RM	MAT1-1	H110
12RMa69	IC	2012	Pre-application	NC	RM	MAT1-1	H110
12RMa10	IC	2012	Pre-application	NC	RM	MAT1-1	H13
12RMa16	IC	2012	Pre-application	NC	RM	MAT1-1	H13
12RMa15	IC	2012	Pre-application	NC	RM	MAT1-1	H13
12RMa99	IC	2012	Pre-application	NC	RM	MAT1-1	H13
12RMa1	IC	2012	Pre-application	NC	RM	MAT1-1	H13
12RMa40	IC	2012	Pre-application	NC	RM	MAT1-2	H16
12RMa35	IC	2012	Pre-application	NC	RM	MAT1-2	H2
12RMa91	IB	2012	Pre-application	NC	RM	MAT1-2	H22
12RMa76	IC	2012	Pre-application	NC	RM	MAT1-1	H26
12RMa84	IB	2012	Pre-application	NC	RM	MAT1-2	H36
12RMa28	IC	2012	Pre-application	NC	RM	MAT1-2	H42
12RMa73	IC	2012	Pre-application	NC	RM	MAT1-1	H43
12RMa85	IC	2012	Pre-application	NC	RM	MAT1-2	H43
12RMa32	IC	2012	Pre-application	NC	RM	MAT1-2	H43
12RMa38	IC	2012	Pre-application	NC	RM	MAT1-1	H43
12RMa59	IC	2012	Pre-application	NC	RM	MAT1-2	H43
12RMa20	IC	2012	Pre-application	NC	RM	MAT1-2	H43
12RMa17	IB	2012	Pre-application	NC	RM	MAT1-2	H62
12RMa97	IB	2012	Pre-application	NC	RM	MAT1-1	H63
12RMa63	IB	2012	Pre-application	NC	RM	MAT1-2	H76
12RMa37	IB	2012	Pre-application	NC	RM	MAT1-1	H79
12RMa103	IB	2012	Pre-application	NC	RM	MAT1-2	H82
12RMa104	IB	2012	Pre-application	NC	RM	MAT1-2	H82
12RMa90	IB	2012	Pre-application	NC	RM	MAT1-2	H82
12RMa55	IB	2012	Pre-application	NC	RM	MAT1-2	H82
12RMa41	IB	2012	Pre-application	NC	RM	MAT1-2	H82
12RMa13	IB	2012	Pre-application	NC	RM	MAT1-2	H84
12RMa80	IB	2012	Pre-application	NC	RM	MAT1-1	H84
12RMa77	IB	2012	Pre-application	NC	RM	MAT1-1	H88
12RMa26	IC	2012	Pre-application	NC	RM	MAT1-2	H9
12RMa96	IB	2012	Pre-application	NC	RM	MAT1-2	H95
12RMa71	IB	2012	Pre-application	NC	RM	MAT1-2	H96
12RMa72	IB	2012	Pre-application	NC	RM	MAT1-2	H96
12RMa11	IB	2012	Pre-application	NC	RM	MAT1-2	H96
12RMa18	IB	2012	Pre-application	NC	RM	MAT1-2	H96
12RMa75	IB	2012	Pre-application	NC	RM	MAT1-2	H96
12RMa74	IB	2012	Pre-application	NC	RM	MAT1-2	H96
12RMa62	IB	2012	Pre-application	NC	RM	MAT1-1	H96
12RMa60	IB	2012	Pre-application	NC	RM	MAT1-2	H96
12RMa61	IB	2012	Pre-application	NC	RM	MAT1-2	H96
12RMa66	IB	2012	Pre-application	NC	RM	MAT1-1	H96
12RMa67	IB	2012	Pre-application	NC	RM	MAT1-2	H96
12RMa19	IB	2012	Pre-application	NC	RM	MAT1-2	H96
12RMa108	IB	2012	Pre-application	NC	RM	MAT1-2	H96
12RMa98	IB	2012	Pre-application	NC	RM	MAT1-2	H96
12RMa7	IB	2012	Pre-application	NC	RM	MAT1-2	H96
12RMa4	IB	2012	Pre-application	NC	RM	MAT1-2	H96
12RMa3	IB	2012	Pre-application	NC	RM	MAT1-2	H96
12RMa2	IB	2012	Pre-application	NC	RM	MAT1-1	H96
12RMa9	IB	2012	Pre-application	NC	RM	MAT1-2	H96
12RMa8	IB	2012	Pre-application	NC	RM	MAT1-2	H96
12RMa89	IB	2012	Pre-application	NC	RM	MAT1-2	H96
12RMa83	IB	2012	Pre-application	NC	RM	MAT1-2	H96
12RMa30	IB	2012	Pre-application	NC	RM	MAT1-2	H96
12RMa34	IB	2012	Pre-application	NC	RM	MAT1-2	H96
12RMa51	IB	2012	Pre-application	NC	RM	MAT1-2	H96
12RMa50	IB	2012	Pre-application	NC	RM	MAT1-2	H96
12RMa56	IB	2012	Pre-application	NC	RM	MAT1-2	H96
12RMa54	IB	2012	Pre-application	NC	RM	MAT1-2	H96
12RMa29	IB	2012	Pre-application	NC	RM	MAT1-2	H96
12RMa22	IB	2012	Pre-application	NC	RM	MAT1-2	H96
12RMa21	IB	2012	Pre-application	NC	RM	MAT1-2	H96
12RMa52	IB	2012	Pre-application	NC	RM	MAT1-2	H96
12RMa57	IB	2012	Pre-application	NC	RM	MAT1-2	H96
12RMa39	IB	2012	Pre-application	NC	RM	MAT1-2	H96
12RMa107	IB	2012	Pre-application	NC	RM	MAT1-2	H96
12RMa101	IB	2012	Pre-application	NC	RM	MAT1-2	H96
12RMa24	IB	2012	Pre-application	NC	RM	MAT1-2	H96
12RMa48	IB	2012	Pre-application	NC	RM	MAT1-2	H96
12RMa49	IB	2012	Pre-application	NC	RM	MAT1-2	H96
12RMa43	IB	2012	Pre-application	NC	RM	MAT1-2	H96
12RMa45	IB	2012	Pre-application	NC	RM	MAT1-2	H96
13RMc66	IC	2013	Harvest	NC	RM	MAT1-2	H1
13RMc77	IC	2013	Harvest	NC	RM	MAT1-1	H1
13RMc5	IC	2013	Harvest	NC	RM	MAT1-2	H10
13RMc65	IC	2013	Harvest	NC	RM		H100
13RMc32	IC	2013	Harvest	NC	RM	MAT1-1	H106
13RMc81	IC	2013	Harvest	NC	RM	MAT1-2	H106
13RMc57	IC	2013	Harvest	NC	RM	MAT1-2	H106
13RMc76	IC	2013	Harvest	NC	RM	MAT1-1	H106
13RMc45	IC	2013	Harvest	NC	RM	MAT1-2	H106
13RMc53	IC	2013	Harvest	NC	RM	MAT1-1	H106
13RMc25	IC	2013	Harvest	NC	RM	MAT1-1	H106
13RMc83	IC	2013	Harvest	NC	RM	MAT1-2	H106
13RMc35	IC	2013	Harvest	NC	RM	MAT1-1	H109
13RMc7	IC	2013	Harvest	NC	RM	MAT1-1	H109
13RMc8	IC	2013	Harvest	NC	RM	MAT1-1	H109
13RMc72	IC	2013	Harvest	NC	RM	MAT1-1	H109
13RMc58	IC	2013	Harvest	NC	RM	MAT1-1	H109
13RMc54	IC	2013	Harvest	NC	RM	MAT1-1	H109
13RMc70	IC	2013	Harvest	NC	RM	MAT1-1	H110
13RMc75	IB	2013	Harvest	NC	RM	MAT1-1	H55
13RMc71	IB	2013	Harvest	NC	RM	MAT1-1	H55
13RMc37	IB	2013	Harvest	NC	RM	MAT1-1	H60
13RMc11	IB	2013	Harvest	NC	RM	MAT1-1	H60
13RMc2	IB	2013	Harvest	NC	RM	MAT1-2	H62
13RMc18	IB	2013	Harvest	NC	RM	MAT1-1	H62
13RMc20	IB	2013	Harvest	NC	RM	MAT1-1	H62
13RMc17	IB	2013	Harvest	NC	RM	MAT1-1	H62
13RMc13	IB	2013	Harvest	NC	RM	MAT1-1	H68
13RMc59	IB	2013	Harvest	NC	RM	MAT1-2	H70
13RMc82	IB	2013	Harvest	NC	RM	MAT1-1	H77
13RMc19	IC	2013	Harvest	NC	RM	MAT1-2	H8
13RMc78	IB	2013	Harvest	NC	RM	MAT1-2	H80
13RMc73	IB	2013	Harvest	NC	RM	MAT1-2	H82
13RMc14	IB	2013	Harvest	NC	RM	MAT1-2	H82
13RMc23	IB	2013	Harvest	NC	RM	MAT1-2	H82
13RMc22	IB	2013	Harvest	NC	RM	MAT1-2	H82
13RMc21	IB	2013	Harvest	NC	RM	MAT1-2	H82
13RMc3	IB	2013	Harvest	NC	RM	MAT1-1	H94
13RMc6	IB	2013	Harvest	NC	RM	MAT1-2	H94
13RMc51	IB	2013	Harvest	NC	RM	MAT1-1	H94
13RMc38	IB	2013	Harvest	NC	RM	MAT1-2	H96
13RMc39	IB	2013	Harvest	NC	RM	MAT1-2	H96
13RMc30	IB	2013	Harvest	NC	RM	MAT1-2	H96
13RMc31	IB	2013	Harvest	NC	RM	MAT1-2	H96
13RMc33	IB	2013	Harvest	NC	RM	MAT1-1	H96
13RMc34	IB	2013	Harvest	NC	RM	MAT1-2	H96
13RMc36	IB	2013	Harvest	NC	RM	MAT1-2	H96
13RMc1	IB	2013	Harvest	NC	RM	MAT1-2	H96
13RMc4	IB	2013	Harvest	NC	RM	MAT1-2	H96
13RMc29	IB	2013	Harvest	NC	RM	MAT1-2	H96
13RMc28	IB	2013	Harvest	NC	RM	MAT1-2	H96
13RMc24	IB	2013	Harvest	NC	RM	MAT1-2	H96
13RMc12	IB	2013	Harvest	NC	RM	MAT1-2	H96
13RMc89	IB	2013	Harvest	NC	RM		H96
13RMc85	IB	2013	Harvest	NC	RM	MAT1-2	H96
13RMc87	IB	2013	Harvest	NC	RM	MAT1-2	H96
13RMc86	IB	2013	Harvest	NC	RM	MAT1-2	H96
13RMc64	IB	2013	Harvest	NC	RM	MAT1-2	H96
13RMc63	IB	2013	Harvest	NC	RM	MAT1-2	H96
13RMc62	IB	2013	Harvest	NC	RM	MAT1-2	H96
13RMc60	IB	2013	Harvest	NC	RM	MAT1-2	H96
13RMc68	IB	2013	Harvest	NC	RM	MAT1-2	H96
13RMc92	IB	2013	Harvest	NC	RM	MAT1-2	H96
13RMc74	IB	2013	Harvest	NC	RM	MAT1-2	H96
13RMc41	IB	2013	Harvest	NC	RM	MAT1-2	H96
13RMc40	IB	2013	Harvest	NC	RM	MAT1-2	H96
13RMc43	IB	2013	Harvest	NC	RM	MAT1-1	H96
13RMc42	IB	2013	Harvest	NC	RM	MAT1-2	H96
13RMc44	IB	2013	Harvest	NC	RM	MAT1-2	H96
13RMc47	IB	2013	Harvest	NC	RM	MAT1-2	H96
13RMc46	IB	2013	Harvest	NC	RM	MAT1-2	H96
13RMc49	IB	2013	Harvest	NC	RM	MAT1-2	H96
13RMc48	IB	2013	Harvest	NC	RM	MAT1-2	H96
13RMc27	IB	2013	Harvest	NC	RM	MAT1-2	H96
13RMc56	IB	2013	Harvest	NC	RM	MAT1-2	H96
13RMc55	IB	2013	Harvest	NC	RM	MAT1-2	H96
13RMc52	IB	2013	Harvest	NC	RM	MAT1-2	H96
13RMc50	IB	2013	Harvest	NC	RM	MAT1-2	H96
13RMc91	IB	2013	Harvest	NC	RM	MAT1-1	H96
13RMc10	IB	2013	Harvest	NC	RM	MAT1-2	H96
13RMc15	IB	2013	Harvest	NC	RM	MAT1-2	H96
13RMc88	IB	2013	Harvest	NC	RM		H96
13RMc26	IB	2013	Harvest	NC	RM	MAT1-2	H96
13RMb36	IC	2013	Post-application	NC	RM	MAT1-1	H1
13RMb67	IC	2013	Post-application	NC	RM	MAT1-2	H1
13RMb10	IC	2013	Post-application	NC	RM	MAT1-1	H1
13RMb63	IC	2013	Post-application	NC	RM	MAT1-2	H1
13RMb5	IC	2013	Post-application	NC	RM	MAT1-1	H101
13RMb2	IC	2013	Post-application	NC	RM	MAT1-1	H101
13RMb33	IC	2013	Post-application	NC	RM	MAT1-1	H106
13RMb37	IC	2013	Post-application	NC	RM	MAT1-2	H106
13RMb74	IC	2013	Post-application	NC	RM	MAT1-1	H106
13RMb6	IC	2013	Post-application	NC	RM	MAT1-1	H106
13RMb51	IC	2013	Post-application	NC	RM	MAT1-1	H106
13RMb76	IC	2013	Post-application	NC	RM	MAT1-1	H106
13RMb13	IC	2013	Post-application	NC	RM	MAT1-2	H106
13RMb25	IC	2013	Post-application	NC	RM	MAT1-1	H108
13RMb15	IC	2013	Post-application	NC	RM	MAT1-2	H108
13RMb35	IC	2013	Post-application	NC	RM	MAT1-2	H109
13RMb73	IC	2013	Post-application	NC	RM	MAT1-1	H109
13RMb52	IC	2013	Post-application	NC	RM	MAT1-1	H109
13RMb49	IC	2013	Post-application	NC	RM	MAT1-1	H109
13RMb41	IC	2013	Post-application	NC	RM	MAT1-2	H109
13RMb61	IC	2013	Post-application	NC	RM	MAT1-1	H109
13RMb77	IC	2013	Post-application	NC	RM	MAT1-2	H109
13RMb58	IC	2013	Post-application	NC	RM	MAT1-1	H111
13RMb4	IC	2013	Post-application	NC	RM	MAT1-2	H112
13RMb82	IC	2013	Post-application	NC	RM	MAT1-2	H2
13RMb59	IB	2013	Post-application	NC	RM	MAT1-2	H55
13RMb75	IB	2013	Post-application	NC	RM	MAT1-1	H55
13RMb88	IB	2013	Post-application	NC	RM	MAT1-1	H57
13RMb66	IB	2013	Post-application	NC	RM	MAT1-1	H62
13RMb19	IB	2013	Post-application	NC	RM	MAT1-1	H62
13RMb16	IB	2013	Post-application	NC	RM	MAT1-1	H62
13RMb64	IB	2013	Post-application	NC	RM	MAT1-1	H62
13RMb65	IB	2013	Post-application	NC	RM	MAT1-1	H62
13RMb92	IC	2013	Post-application	NC	RM	MAT1-1	H7
13RMb1	IB	2013	Post-application	NC	RM	MAT1-1	H70
13RMb14	IB	2013	Post-application	NC	RM	MAT1-1	H70
13RMb11	IB	2013	Post-application	NC	RM	MAT1-1	H70
13RMb90	IB	2013	Post-application	NC	RM	MAT1-1	H83
13RMb85	IB	2013	Post-application	NC	RM	MAT1-1	H84
13RMb86	IB	2013	Post-application	NC	RM	MAT1-2	H84
13RMb83	IB	2013	Post-application	NC	RM	MAT1-1	H84
13RMb20	IB	2013	Post-application	NC	RM	MAT1-1	H94
13RMb9	IB	2013	Post-application	NC	RM	MAT1-1	H94
13RMb8	IB	2013	Post-application	NC	RM	MAT1-2	H94
13RMb7	IB	2013	Post-application	NC	RM	MAT1-2	H94
13RMb48	IB	2013	Post-application	NC	RM	MAT1-1	H94
13RMb44	IB	2013	Post-application	NC	RM	MAT1-1	H94
13RMb45	IB	2013	Post-application	NC	RM	MAT1-1	H94
13RMb17	IB	2013	Post-application	NC	RM	MAT1-1	H94
13RMb12	IB	2013	Post-application	NC	RM	MAT1-1	H94
13RMb31	IB	2013	Post-application	NC	RM	MAT1-2	H96
13RMb30	IB	2013	Post-application	NC	RM	MAT1-2	H96
13RMb32	IB	2013	Post-application	NC	RM	MAT1-2	H96
13RMb34	IB	2013	Post-application	NC	RM	MAT1-2	H96
13RMb26	IB	2013	Post-application	NC	RM	MAT1-2	H96
13RMb24	IB	2013	Post-application	NC	RM	MAT1-2	H96
13RMb23	IB	2013	Post-application	NC	RM	MAT1-2	H96
13RMb21	IB	2013	Post-application	NC	RM	MAT1-2	H96
13RMb28	IB	2013	Post-application	NC	RM	MAT1-2	H96
13RMb29	IB	2013	Post-application	NC	RM	MAT1-2	H96
13RMb78	IB	2013	Post-application	NC	RM	MAT1-2	H96
13RMb72	IB	2013	Post-application	NC	RM	MAT1-2	H96
13RMb3	IB	2013	Post-application	NC	RM	MAT1-2	H96
13RMb53	IB	2013	Post-application	NC	RM	MAT1-2	H96
13RMb42	IB	2013	Post-application	NC	RM	MAT1-2	H96
13RMb43	IB	2013	Post-application	NC	RM	MAT1-2	H96
13RMb46	IB	2013	Post-application	NC	RM	MAT1-2	H96
13RMb40	IB	2013	Post-application	NC	RM	MAT1-2	H96
13RMb89	IB	2013	Post-application	NC	RM	MAT1-2	H96
13RMb50	IB	2013	Post-application	NC	RM	MAT1-2	H96
13RMb56	IB	2013	Post-application	NC	RM	MAT1-2	H96
13RMb55	IB	2013	Post-application	NC	RM	MAT1-2	H96
13RMb54	IB	2013	Post-application	NC	RM	MAT1-2	H96
13RMb70	IB	2013	Post-application	NC	RM	MAT1-2	H96
13RMb93	IB	2013	Post-application	NC	RM	MAT1-1	H96
13RMb38	IB	2013	Post-application	NC	RM	MAT1-2	H96
13RMb27	IB	2013	Post-application	NC	RM	MAT1-2	H96
13RMb68	IB	2013	Post-application	NC	RM	MAT1-2	H96
13RMb60	IB	2013	Post-application	NC	RM	MAT1-2	H96
13RMb87	IB	2013	Post-application	NC	RM	MAT1-1	H96
13RMb57	IB	2013	Post-application	NC	RM	MAT1-2	H96
13RMa41	IC	2013	Pre-application	NC	RM	MAT1-1	H101
13RMa97	IC	2013	Pre-application	NC	RM	MAT1-1	H101
13RMa43	IC	2013	Pre-application	NC	RM	MAT1-1	H106
13RMa62	IC	2013	Pre-application	NC	RM	MAT1-2	H106
13RMa111	IC	2013	Pre-application	NC	RM	MAT1-2	H106
13RMa101	IC	2013	Pre-application	NC	RM	MAT1-1	H106
13RMa100	IC	2013	Pre-application	NC	RM	MAT1-1	H106
13RMa102	IC	2013	Pre-application	NC	RM	MAT1-1	H106
13RMa105	IC	2013	Pre-application	NC	RM	MAT1-1	H106
13RMa106	IC	2013	Pre-application	NC	RM	MAT1-1	H106
13RMa109	IC	2013	Pre-application	NC	RM	MAT1-2	H106
13RMa81	IC	2013	Pre-application	NC	RM	MAT1-2	H106
13RMa13	IC	2013	Pre-application	NC	RM	MAT1-1	H106
13RMa95	IC	2013	Pre-application	NC	RM	MAT1-1	H106
13RMa35	IC	2013	Pre-application	NC	RM	MAT1-2	H106
13RMa65	IC	2013	Pre-application	NC	RM	MAT1-1	H108
13RMa22	IC	2013	Pre-application	NC	RM	MAT1-2	H108
13RMa20	IC	2013	Pre-application	NC	RM	MAT1-2	H108
13RMa60	IC	2013	Pre-application	NC	RM	MAT1-1	H109
13RMa79	IC	2013	Pre-application	NC	RM	MAT1-1	H109
13RMa18	IC	2013	Pre-application	NC	RM	MAT1-1	H109
13RMa98	IC	2013	Pre-application	NC	RM	MAT1-1	H109
13RMa26	IC	2013	Pre-application	NC	RM	MAT1-1	H109
13RMa9	IC	2013	Pre-application	NC	RM	MAT1-1	H109
13RMa68	IC	2013	Pre-application	NC	RM	MAT1-1	H110
13RMa37	IC	2013	Pre-application	NC	RM	MAT1-1	H110
13RMa51	IC	2013	Pre-application	NC	RM	MAT1-1	H12
13RMa110	IC	2013	Pre-application	NC	RM	MAT1-1	H13
13RMa67	IC	2013	Pre-application	NC	RM	MAT1-2	H2
13RMa78	IC	2013	Pre-application	NC	RM	MAT1-2	H2
13RMa82	IC	2013	Pre-application	NC	RM	MAT1-2	H2
13RMa6	IC	2013	Pre-application	NC	RM	MAT1-2	H38
13RMa90	IC	2013	Pre-application	NC	RM	MAT1-2	H43
13RMa89	IB	2013	Pre-application	NC	RM	MAT1-1	H55
13RMa64	IB	2013	Pre-application	NC	RM	MAT1-1	H62
13RMa63	IB	2013	Pre-application	NC	RM	MAT1-1	H62
13RMa107	IB	2013	Pre-application	NC	RM	MAT1-1	H62
13RMa16	IB	2013	Pre-application	NC	RM	MAT1-1	H62
13RMa17	IB	2013	Pre-application	NC	RM	MAT1-2	H62
13RMa2	IB	2013	Pre-application	NC	RM	MAT1-2	H62
13RMa59	IB	2013	Pre-application	NC	RM	MAT1-1	H70
13RMa57	IB	2013	Pre-application	NC	RM	MAT1-1	H70
13RMa104	IB	2013	Pre-application	NC	RM	MAT1-2	H70
13RMa15	IB	2013	Pre-application	NC	RM	MAT1-1	H70
13RMa50	IB	2013	Pre-application	NC	RM	MAT1-2	H76
13RMa55	IC	2013	Pre-application	NC	RM	MAT1-2	H8
13RMa46	IB	2013	Pre-application	NC	RM	MAT1-1	H94
13RMa45	IB	2013	Pre-application	NC	RM	MAT1-1	H94
13RMa69	IB	2013	Pre-application	NC	RM	MAT1-1	H94
13RMa70	IB	2013	Pre-application	NC	RM	MAT1-1	H94
13RMa99	IB	2013	Pre-application	NC	RM	MAT1-1	H94
13RMa7	IB	2013	Pre-application	NC	RM	MAT1-1	H94
13RMa42	IB	2013	Pre-application	NC	RM	MAT1-2	H96
13RMa40	IB	2013	Pre-application	NC	RM	MAT1-2	H96
13RMa47	IB	2013	Pre-application	NC	RM	MAT1-2	H96
13RMa44	IB	2013	Pre-application	NC	RM	MAT1-2	H96
13RMa52	IB	2013	Pre-application	NC	RM	MAT1-1	H96
13RMa56	IB	2013	Pre-application	NC	RM	MAT1-2	H96
13RMa66	IB	2013	Pre-application	NC	RM	MAT1-2	H96
13RMa112	IB	2013	Pre-application	NC	RM	MAT1-2	H96
13RMa73	IB	2013	Pre-application	NC	RM	MAT1-2	H96
13RMa74	IB	2013	Pre-application	NC	RM	MAT1-1	H96
13RMa75	IB	2013	Pre-application	NC	RM	MAT1-2	H96
13RMa103	IB	2013	Pre-application	NC	RM	MAT1-2	H96
13RMa88	IB	2013	Pre-application	NC	RM	MAT1-2	H96
13RMa14	IB	2013	Pre-application	NC	RM	MAT1-2	H96
13RMa10	IB	2013	Pre-application	NC	RM	MAT1-2	H96
13RMa11	IB	2013	Pre-application	NC	RM	MAT1-2	H96
13RMa12	IB	2013	Pre-application	NC	RM	MAT1-1	H96
13RMa19	IB	2013	Pre-application	NC	RM	MAT1-2	H96
13RMa21	IB	2013	Pre-application	NC	RM	MAT1-2	H96
13RMa27	IB	2013	Pre-application	NC	RM	MAT1-2	H96
13RMa28	IB	2013	Pre-application	NC	RM	MAT1-2	H96
13RMa32	IB	2013	Pre-application	NC	RM	MAT1-1	H96
13RMa30	IB	2013	Pre-application	NC	RM	MAT1-2	H96
13RMa31	IB	2013	Pre-application	NC	RM	MAT1-2	H96
13RMa5	IB	2013	Pre-application	NC	RM	MAT1-2	H96
13RMa3	IB	2013	Pre-application	NC	RM	MAT1-2	H96
13RMa8	IB	2013	Pre-application	NC	RM	MAT1-2	H96
13RMa92	IB	2013	Pre-application	NC	RM	MAT1-1	H99
IC1179	IB					MAT1-2	H82
IC316	IB					MAT1-2	H96

## Sheet: Sheet1
	All	AL	GA	NC	Uncommon	Common	ALonly	GAonly	NConly
	H1	H1	H1	H1		1
	H10	H10		H10
	H100	H100	H100	H100		1
	H101	H101	H101	H101		1
	H102	H102	H102
	H103	H103			1		1
	H104	H104			1		1
	H105	H105			1		1
	H106	H106	H106	H106		1
	H107		H107		1			1
	H108	H108	H108	H108		1
	H109	H109	H109	H109		1
	H11	H11			1		1
	H110	H110	H110	H110		1
	H111			H111	1				1
	H112			H112	1				1
	H12	H12	H12	H12		1
	H13	H13	H13	H13		1
	H14	H14			1		1
	H15			H15	1				1
	H16	H16		H16
	H17	H17			1		1
	H18	H18			1		1
	H19	H19			1		1
	H2	H2		H2
	H20	H20			1		1
	H21	H21			1		1
	H22			H22	1				1
	H23	H23			1		1
	H24	H24	H24
	H25	H25			1		1
	H26			H26	1				1
	H27	H27	H27
	H28	H28	H28
	H29	H29	H29
	H3		H3		1
	H30	H30	H31
	H31	H31	H31
	H32			H32	1				1
	H33	H33			1		1
	H34	H34			1		1
	H35		H35		1			1
	H36	H36	H36	H36		1
	H37	H37			1		1
	H38	H38		H38
	H39	H39		H39
	H4	H4	H4	H4		1
	H40	H40			1		1
	H41	H41	H41
	H42	H42		H42
	H43	H43	H43	H43		1
	H44			H44	1				1
	H45	H45					1
	H46	H46	H46	H46		1
	H47	H47			1		1
	H48	H48			1		1
	H49	H49			1		1
	H5	H5			1		1
	H50	H50			1		1
	H51			H51	1				1
	H52	H52			1		1
	H53	H53			1		1
	H54	H54			1		1
	H55	H55	H55	H55		1
	H56	H56			1		1
	H57			H57	1				1
	H58	H58	H58	H58		1
	H59	H59	H59
	H6		H6		1			1
	H60			H60	1				1
	H61		H61		1
	H62	H62	H62	H62		1
	H63	H63		H63
	H64		H64		1			1
	H65	H65			1		1
	H66	H66			1		1
	H67	H67			1		1
	H68	H68		H68
	H69	H69			1		1
	H7	H7		H7
	H70	H70	H70	H70		1
	H71	H71			1		1
	H72	H72			1		1
	H73	H73			1		1
	H74	H74			1		1
	H75	H75			1		1
	H76			H76	1				1
	H77			H77	1				1
	H78			H78	1				1
	H79	H79	H79	H79		1
	H8	H8	H8	H8
	H80			H80	1				1
	H81		H81		1			1
	H82	H82	H82	H82		1
	H83		H83	H83
	H84	H84		H84
	H85	H85	H85
	H86	H86			1		1
	H87	H87			1		1
	H88	H88		H88
	H89	H89			1		1
	H9	H9	H9	H9		1
	H90	H90	H90
	H91		H91		1			1
	H92	H92					1
	H93	H93					1
	H94	H94	H94	H94		1
	H95			H95	1				1
	H96	H96	H96	H96		1
	H97			H97	1				1
	H98		H98		1			1
	H99		H99	H99
